# Supplementary material for: 1-(2-Bromo­phen­yl)-3-(4-chloro­butano­yl)thio­urea
Source: Acta Crystallogr Sect E Struct Rep Online. 2012 Mar 31;68(Pt 4):o1267. doi: 10.1107/S160053681201327X (PMC3344192; doi:10.1107/S160053681201327X)
Supplement: Supplementary file 1 [file e-68-o1267-sup1.cif]

##############################################################################
#                                                                            #
# This CIF contains the data in a paper accepted for publication in          #
# Acta Crystallographica Section E. It conforms to the requirements of       #
# Notes for Authors for Acta Crystallographica Section E, and has been       #
# peer reviewed under the auspices of the IUCr Commission on Journals.       #
#                                                                            #
# Full details of the Crystallographic Information File format               #
# are given in the paper "The Crystallographic Information File (CIF):       #
# a New Standard Archive File for Crystallography" by S. R. Hall, F. H.      #
# Allen and I. D. Brown [Acta Cryst. (1991), A47, 655-685].                  #
#                                                                            #
# The current version of the core CIF dictionary is obtainable from          #
# ftp://ftp.iucr.org/pub/cif_core.dic.                                       #
#                                                                            #
# Software is freely available for graphical display of the structure(s)     #
# in this CIF. For information consult the CIF software page                 #
# http://www.iucr.org/resources/cif/software.                                #
#                                                                            #
# This file may be used for bona fide research purposes within the           #
# scientific community so long as proper attribution is given to the journal # 
# article from which it was obtained.                                        #
#                                                                            #
##############################################################################
data_global
_audit_creation_method     'form.cif (version 2.0)'
_journal_data_validation_number     ?
_journal_date_recd_electronic     2012-03-22
_journal_date_accepted     2012-03-27
_journal_name_full     'Acta Crystallographica, Section E'
_journal_year     2012
_journal_volume     68
_journal_issue      4
_journal_page_first     o1267
_journal_page_last     o1267
_journal_paper_category     QO
_journal_paper_doi     10.1107/S160053681201327X
_journal_coeditor_code     IS5098
_publ_contact_author_name     'Ibrahim Abdul Razak'
_publ_contact_author_address
;
School of Physics
      Universiti Sains Malaysia
      11800 USM, Penang
      MALAYSIA
;
_publ_contact_author_email     'arazaki@usm.my'
_publ_contact_author_fax     '604 6579150'
_publ_contact_author_phone     '604 6533438'
_publ_section_title
;
1-(2-Bromophenyl)-3-(4-chlorobutanoyl)thiourea
;
loop_
    _publ_author_name
    _publ_author_footnote
    _publ_author_address
    'Mohd Sukeri Mohd Yusof' ?
;
Department of Chemical Sciences
Faculty of Science and Technology
Universiti Malaysia Terengganu
Mengabang Telipot
21030 Kuala Terengganu
Malaysia
;
    'Nur Farhana Embong' ?
;
Department of Chemical Sciences
Faculty of Science and Technology
Universiti Malaysia Terengganu
Mengabang Telipot
21030 Kuala Terengganu
Malaysia
;
    'Suhana Arshad' ?
;
School of Physics
Universiti Sains Malaysia
11800 USM, Penang
Malaysia
;
    'Ibrahim Abdul Razak'
;
Thomson Reuters ResearcherID: A-5599-2009.
;
;
School of Physics
Universiti Sains Malaysia
11800 USM, Penang
Malaysia
;
data_I
_audit_creation_method     SHELXL-97
_chemical_name_systematic
;
1-(2-Bromophenyl)-3-(4-chlorobutanoyl)thiourea
;
_chemical_name_common     ?
_chemical_formula_moiety     'C11 H12 Br Cl N2 O S'
_chemical_formula_sum     'C11 H12 Br Cl N2 O S'
_chemical_formula_iupac     'C11 H12 Br Cl N2 O S'
_chemical_formula_weight     335.65
_chemical_melting_point     ?
_symmetry_cell_setting     monoclinic
_symmetry_space_group_name_H-M     'P 21/c'
_symmetry_space_group_name_Hall     '-P 2ybc'
loop_
    _symmetry_equiv_pos_as_xyz
    'x, y, z'
    '-x, y+1/2, -z+1/2'
    '-x, -y, -z'
    'x, -y-1/2, z-1/2'
_cell_length_a     14.1384(2)
_cell_length_b     11.19480(10)
_cell_length_c     17.7264(2)
_cell_angle_alpha     90.00
_cell_angle_beta     107.9550(10)
_cell_angle_gamma     90.00
_cell_volume     2669.03(5)
_cell_formula_units_Z     8
_cell_measurement_reflns_used     9962
_cell_measurement_theta_min     2.42
_cell_measurement_theta_max     31.19
_cell_measurement_temperature     100.0(10)
_exptl_crystal_description     'block'
_exptl_crystal_colour     'colourless'
_exptl_crystal_size_max     0.39
_exptl_crystal_size_mid     0.17
_exptl_crystal_size_min     0.11
_exptl_crystal_density_diffrn     1.671
_exptl_crystal_density_meas     ?
_exptl_crystal_density_method     'not measured'
_exptl_crystal_F_000     1344
_exptl_absorpt_coefficient_mu     3.422
_exptl_absorpt_correction_type     multi-scan
_exptl_absorpt_process_details     '(<i>SADABS</i>; Bruker, 2009)'
_exptl_absorpt_correction_T_min     0.3503
_exptl_absorpt_correction_T_max     0.6964
_exptl_special_details
;
The crystal was placed in the cold stream of an Oxford Cryosystems Cobra
open-flow nitrogen cryostat (Cosier & Glazer, 1986) operating at 100.0 (1) K.
;
_diffrn_ambient_temperature     100.0(10)
_diffrn_radiation_type     MoK\a
_diffrn_radiation_wavelength     0.71073
_diffrn_radiation_source     'fine-focus sealed tube'
_diffrn_radiation_monochromator     graphite
_diffrn_measurement_device_type
;
Bruker SMART APEXII CCD area-detector
;
_diffrn_measurement_method     '\f and \w scans'
_diffrn_detector_area_resol_mean     ?
_diffrn_reflns_number     34224
_diffrn_reflns_av_R_equivalents     0.0288
_diffrn_reflns_av_sigmaI/netI     0.0367
_diffrn_reflns_theta_min     1.51
_diffrn_reflns_theta_max     31.34
_diffrn_reflns_theta_full     31.34
_diffrn_measured_fraction_theta_max     0.998
_diffrn_measured_fraction_theta_full     0.998
_diffrn_reflns_limit_h_min     -20
_diffrn_reflns_limit_h_max     20
_diffrn_reflns_limit_k_min     -16
_diffrn_reflns_limit_k_max     15
_diffrn_reflns_limit_l_min     -25
_diffrn_reflns_limit_l_max     25
_diffrn_standards_number     0
_diffrn_standards_interval_count     .
_diffrn_standards_interval_time     .
_diffrn_standards_decay_%     ?
_refine_special_details
;
Refinement of <i>F</i>^2^ against ALL reflections. The weighted <i>R</i>-factor
<i>wR</i> and goodness of fit <i>S</i> are based on <i>F</i>^2^, conventional
<i>R</i>-factors <i>R</i> are based on <i>F</i>, with <i>F</i> set to zero for
negative <i>F</i>^2^. The threshold expression of <i>F</i>^2^ >
\s(<i>F</i>^2^) is used only for calculating <i>R</i>-factors(gt) <i>etc</i>.
and is not relevant to the choice of reflections for refinement.
<i>R</i>-factors based on <i>F</i>^2^ are statistically about twice as large
as those based on <i>F</i>, and <i>R</i>- factors based on ALL data will be
even larger.
;
_reflns_number_total     8749
_reflns_number_gt     6599
_reflns_threshold_expression     I>2\s(I)
_refine_ls_structure_factor_coef     Fsqd
_refine_ls_matrix_type     full
_refine_ls_R_factor_all     0.0511
_refine_ls_R_factor_gt     0.0306
_refine_ls_wR_factor_gt     0.0615
_refine_ls_wR_factor_ref     0.0672
_refine_ls_goodness_of_fit_ref     1.023
_refine_ls_restrained_S_all     1.023
_refine_ls_number_reflns     8749
_refine_ls_number_parameters     307
_refine_ls_number_restraints     0
_refine_ls_hydrogen_treatment     constr
_refine_ls_weighting_scheme     calc
_refine_ls_weighting_details
         'calc w=1/[\s^2^(Fo^2^)+(0.0274P)^2^+0.9931P] where P=(Fo^2^+2Fc^2^)/3'
_atom_sites_solution_hydrogens     geom
_atom_sites_solution_primary     direct
_atom_sites_solution_secondary     difmap
_refine_ls_shift/su_max     0.002
_refine_ls_shift/su_mean     0.000
_refine_diff_density_max     0.643
_refine_diff_density_min     -0.481
_refine_ls_extinction_method     none
_refine_ls_extinction_coef     ?
loop_
    _atom_type_symbol
    _atom_type_description
    _atom_type_scat_dispersion_real
    _atom_type_scat_dispersion_imag
    _atom_type_scat_source
    'C' 'C' 0.0033 0.0016
                         'International Tables Vol C Tables 4.2.6.8 and 6.1.1.4'
    'H' 'H' 0.0000 0.0000
                         'International Tables Vol C Tables 4.2.6.8 and 6.1.1.4'
    'N' 'N' 0.0061 0.0033
                         'International Tables Vol C Tables 4.2.6.8 and 6.1.1.4'
    'O' 'O' 0.0106 0.0060
                         'International Tables Vol C Tables 4.2.6.8 and 6.1.1.4'
    'S' 'S' 0.1246 0.1234
                         'International Tables Vol C Tables 4.2.6.8 and 6.1.1.4'
    'Cl' 'Cl' 0.1484 0.1585
                         'International Tables Vol C Tables 4.2.6.8 and 6.1.1.4'
    'Br' 'Br' -0.2901 2.4595
                         'International Tables Vol C Tables 4.2.6.8 and 6.1.1.4'
_computing_data_collection     'APEX2 (Bruker, 2009)'
_computing_cell_refinement     'SAINT (Bruker, 2009)'
_computing_data_reduction     'SAINT (Bruker, 2009)'
_computing_structure_solution     'SHELXTL (Sheldrick, 2008)'
_computing_structure_refinement     'SHELXTL (Sheldrick, 2008)'
_computing_molecular_graphics     'SHELXTL (Sheldrick, 2008)'
_computing_publication_material
;
SHELXTL (Sheldrick, 2008) and PLATON (Spek, 2009)
;
loop_
    _atom_site_type_symbol
    _atom_site_label
    _atom_site_fract_x
    _atom_site_fract_y
    _atom_site_fract_z
    _atom_site_U_iso_or_equiv
    _atom_site_adp_type
    _atom_site_calc_flag
    _atom_site_refinement_flags
    _atom_site_occupancy
    _atom_site_symmetry_multiplicity
    _atom_site_disorder_assembly
    _atom_site_disorder_group
    Br Br1A 1.094519(14) -0.172320(16) 0.342402(11) 0.02211(5) Uani d . 1 1 . .
    Cl Cl1A 0.47347(4) 0.16991(5) 0.02259(3) 0.02967(11) Uani d . 1 1 . .
    S S1A 1.03184(3) -0.00037(4) 0.16098(2) 0.01644(9) Uani d . 1 1 . .
    O O1A 0.79290(8) 0.11587(11) 0.26956(7) 0.0185(3) Uani d . 1 1 . .
    N N1A 0.98548(10) 0.07140(12) 0.28866(8) 0.0140(3) Uani d . 1 1 . .
    H H1NA 0.9419 0.0984 0.3077 0.017 Uiso d R 1 1 . .
    N N2A 0.85365(10) 0.03620(12) 0.17480(8) 0.0139(3) Uani d . 1 1 . .
    H H2NA 0.8370 0.0175 0.1262 0.017 Uiso d R 1 1 . .
    C C1A 1.12840(13) 0.19682(16) 0.35152(11) 0.0179(4) Uani d . 1 1 . .
    H H1AA 1.0881 0.2654 0.3337 0.022 Uiso calc R 1 1 . .
    C C2A 1.22766(14) 0.20975(17) 0.39607(11) 0.0216(4) Uani d . 1 1 . .
    H H2AA 1.2549 0.2874 0.4092 0.026 Uiso calc R 1 1 . .
    C C3A 1.28731(13) 0.11006(18) 0.42148(11) 0.0230(4) Uani d . 1 1 . .
    H H3AA 1.3554 0.1196 0.4510 0.028 Uiso calc R 1 1 . .
    C C4A 1.24741(13) -0.00344(17) 0.40372(11) 0.0198(4) Uani d . 1 1 . .
    H H4AA 1.2881 -0.0719 0.4209 0.024 Uiso calc R 1 1 . .
    C C5A 1.14793(13) -0.01648(15) 0.36076(10) 0.0156(3) Uani d . 1 1 . .
    C C6A 1.08826(12) 0.08285(16) 0.33317(10) 0.0144(3) Uani d . 1 1 . .
    C C7A 0.95520(12) 0.03821(15) 0.21252(10) 0.0135(3) Uani d . 1 1 . .
    C C8A 0.77776(12) 0.07468(15) 0.20308(10) 0.0148(3) Uani d . 1 1 . .
    C C9A 0.67578(12) 0.05965(17) 0.14407(10) 0.0187(4) Uani d . 1 1 . .
    H H9AA 0.6614 -0.0266 0.1349 0.022 Uiso calc R 1 1 . .
    H H9AB 0.6750 0.0960 0.0930 0.022 Uiso calc R 1 1 . .
    C C10A 0.59501(12) 0.11665(17) 0.17189(10) 0.0181(4) Uani d . 1 1 . .
    H H10A 0.5990 0.0843 0.2248 0.022 Uiso calc R 1 1 . .
    H H10B 0.6071 0.2038 0.1776 0.022 Uiso calc R 1 1 . .
    C C11A 0.49134(13) 0.09517(18) 0.11575(11) 0.0215(4) Uani d . 1 1 . .
    H H11A 0.4417 0.1246 0.1403 0.026 Uiso calc R 1 1 . .
    H H11B 0.4807 0.0083 0.1064 0.026 Uiso calc R 1 1 . .
    Br Br1B 0.616014(14) 0.168367(17) 0.413043(11) 0.02241(5) Uani d . 1 1 . .
    Cl Cl1B 1.23151(3) 0.18536(4) 0.70479(3) 0.02501(10) Uani d . 1 1 . .
    S S1B 0.76428(3) 0.49774(4) 0.47511(2) 0.01627(9) Uani d . 1 1 . .
    O O1B 0.93871(9) 0.18019(11) 0.42755(7) 0.0190(3) Uani d . 1 1 . .
    N N1B 0.78048(10) 0.32012(13) 0.38055(8) 0.0152(3) Uani d . 1 1 . .
    H H1NB 0.8114 0.2595 0.3726 0.018 Uiso d R 1 1 . .
    N N2B 0.91577(10) 0.34933(12) 0.49181(8) 0.0132(3) Uani d . 1 1 . .
    H H2NB 0.9403 0.3934 0.5313 0.016 Uiso d R 1 1 . .
    C C1B 0.67353(13) 0.43193(17) 0.26902(11) 0.0199(4) Uani d . 1 1 . .
    H H1BA 0.7301 0.4736 0.2647 0.024 Uiso calc R 1 1 . .
    C C2B 0.58029(13) 0.45596(17) 0.21637(11) 0.0231(4) Uani d . 1 1 . .
    H H2BA 0.5731 0.5139 0.1758 0.028 Uiso calc R 1 1 . .
    C C3B 0.49745(13) 0.39537(18) 0.22292(11) 0.0227(4) Uani d . 1 1 . .
    H H3BA 0.4337 0.4121 0.1867 0.027 Uiso calc R 1 1 . .
    C C4B 0.50693(13) 0.31080(17) 0.28186(11) 0.0206(4) Uani d . 1 1 . .
    H H4BA 0.4502 0.2700 0.2867 0.025 Uiso calc R 1 1 . .
    C C5B 0.60057(13) 0.28675(16) 0.33370(10) 0.0169(3) Uani d . 1 1 . .
    C C6B 0.68418(12) 0.34721(15) 0.32795(10) 0.0154(3) Uani d . 1 1 . .
    C C7B 0.82121(12) 0.38288(15) 0.44613(10) 0.0125(3) Uani d . 1 1 . .
    C C8B 0.97074(12) 0.25286(16) 0.48090(10) 0.0147(3) Uani d . 1 1 . .
    C C9B 1.07364(12) 0.24650(16) 0.53928(10) 0.0161(3) Uani d . 1 1 . .
    H H9BA 1.0731 0.2844 0.5896 0.019 Uiso calc R 1 1 . .
    H H9BB 1.1197 0.2927 0.5182 0.019 Uiso calc R 1 1 . .
    C C10B 1.11242(12) 0.11951(16) 0.55635(11) 0.0180(4) Uani d . 1 1 . .
    H H10C 1.0698 0.0750 0.5817 0.022 Uiso calc R 1 1 . .
    H H10D 1.1082 0.0792 0.5057 0.022 Uiso calc R 1 1 . .
    C C11B 1.21905(13) 0.11609(19) 0.61013(11) 0.0227(4) Uani d . 1 1 . .
    H H11C 1.2622 0.1582 0.5841 0.027 Uiso calc R 1 1 . .
    H H11D 1.2416 0.0320 0.6187 0.027 Uiso calc R 1 1 . .
loop_
    _atom_site_aniso_label
    _atom_site_aniso_U_11
    _atom_site_aniso_U_22
    _atom_site_aniso_U_33
    _atom_site_aniso_U_12
    _atom_site_aniso_U_13
    _atom_site_aniso_U_23
    Br1A 0.02895(10) 0.01320(9) 0.02297(10) 0.00066(8) 0.00623(8) 0.00138(7)
    Cl1A 0.0230(2) 0.0355(3) 0.0255(2) 0.0028(2) 0.00004(19) 0.0106(2)
    S1A 0.01481(19) 0.0212(2) 0.01338(19) 0.00319(17) 0.00442(16) 0.00091(17)
    O1A 0.0152(6) 0.0234(7) 0.0159(6) 0.0014(5) 0.0035(5) -0.0053(5)
    N1A 0.0116(6) 0.0157(7) 0.0147(7) 0.0013(6) 0.0040(5) -0.0016(6)
    N2A 0.0133(6) 0.0159(7) 0.0111(6) 0.0008(6) 0.0015(5) -0.0018(5)
    C1A 0.0182(8) 0.0184(9) 0.0174(9) -0.0011(7) 0.0056(7) -0.0015(7)
    C2A 0.0210(9) 0.0218(9) 0.0205(9) -0.0050(8) 0.0044(7) -0.0039(7)
    C3A 0.0147(8) 0.0321(11) 0.0196(9) 0.0008(8) 0.0013(7) -0.0022(8)
    C4A 0.0183(8) 0.0232(10) 0.0166(8) 0.0053(8) 0.0032(7) 0.0010(7)
    C5A 0.0189(8) 0.0138(8) 0.0141(8) 0.0003(7) 0.0049(7) 0.0002(6)
    C6A 0.0128(7) 0.0182(9) 0.0118(8) 0.0009(7) 0.0029(6) 0.0005(6)
    C7A 0.0149(8) 0.0111(8) 0.0136(8) 0.0013(6) 0.0030(6) 0.0022(6)
    C8A 0.0141(7) 0.0138(8) 0.0157(8) 0.0016(7) 0.0032(6) 0.0002(6)
    C9A 0.0135(8) 0.0244(10) 0.0160(8) 0.0015(7) 0.0011(7) -0.0044(7)
    C10A 0.0141(8) 0.0233(10) 0.0162(8) -0.0013(7) 0.0036(7) -0.0019(7)
    C11A 0.0158(8) 0.0290(10) 0.0193(9) -0.0016(8) 0.0048(7) 0.0014(8)
    Br1B 0.02251(9) 0.02434(10) 0.02018(9) -0.00204(8) 0.00630(7) 0.00036(8)
    Cl1B 0.0219(2) 0.0316(3) 0.0171(2) 0.00387(19) -0.00056(17) -0.00221(19)
    S1B 0.01620(19) 0.0171(2) 0.01410(19) 0.00422(17) 0.00255(16) -0.00142(16)
    O1B 0.0156(6) 0.0193(7) 0.0187(6) 0.0034(5) 0.0004(5) -0.0053(5)
    N1B 0.0119(6) 0.0161(7) 0.0153(7) 0.0037(6) 0.0009(5) -0.0024(6)
    N2B 0.0122(6) 0.0138(7) 0.0118(6) 0.0007(5) 0.0011(5) -0.0022(5)
    C1B 0.0158(8) 0.0222(10) 0.0200(9) 0.0011(7) 0.0029(7) 0.0003(7)
    C2B 0.0221(9) 0.0233(10) 0.0190(9) 0.0064(8) -0.0008(7) 0.0039(8)
    C3B 0.0146(8) 0.0274(11) 0.0214(9) 0.0052(8) -0.0012(7) -0.0041(8)
    C4B 0.0139(8) 0.0238(10) 0.0229(9) -0.0001(7) 0.0040(7) -0.0071(8)
    C5B 0.0177(8) 0.0173(9) 0.0155(8) 0.0020(7) 0.0051(7) -0.0041(7)
    C6B 0.0125(7) 0.0178(9) 0.0137(8) 0.0030(7) 0.0008(6) -0.0044(6)
    C7B 0.0126(7) 0.0134(8) 0.0115(7) -0.0008(6) 0.0038(6) 0.0025(6)
    C8B 0.0131(7) 0.0156(9) 0.0149(8) 0.0005(7) 0.0034(6) 0.0005(6)
    C9B 0.0116(7) 0.0175(9) 0.0171(8) 0.0007(7) 0.0013(6) -0.0010(7)
    C10B 0.0156(8) 0.0200(9) 0.0157(8) 0.0030(7) 0.0009(7) -0.0025(7)
    C11B 0.0199(9) 0.0292(11) 0.0176(9) 0.0088(8) 0.0040(7) -0.0017(8)
_geom_special_details
;
All e.s.d.'s (except the e.s.d. in the dihedral angle between two l.s. planes)
are estimated using the full covariance matrix. The cell e.s.d.'s are taken
into account individually in the estimation of e.s.d.'s in distances, angles
and torsion angles; correlations between e.s.d.'s in cell parameters are only
used when they are defined by crystal symmetry. An approximate (isotropic)
treatment of cell e.s.d.'s is used for estimating e.s.d.'s involving l.s.
planes.
;
loop_
    _geom_bond_atom_site_label_1
    _geom_bond_atom_site_label_2
    _geom_bond_site_symmetry_2
    _geom_bond_distance
    _geom_bond_publ_flag
    Br1A C5A . 1.8889(17) ?
    Cl1A C11A . 1.7983(19) ?
    S1A C7A . 1.6751(17) ?
    O1A C8A . 1.221(2) ?
    N1A C7A . 1.337(2) ?
    N1A C6A . 1.430(2) ?
    N1A H1NA . 0.8445 ?
    N2A C7A . 1.385(2) ?
    N2A C8A . 1.386(2) ?
    N2A H2NA . 0.8465 ?
    C1A C2A . 1.390(2) ?
    C1A C6A . 1.394(2) ?
    C1A H1AA . 0.9500 ?
    C2A C3A . 1.388(3) ?
    C2A H2AA . 0.9500 ?
    C3A C4A . 1.386(3) ?
    C3A H3AA . 0.9500 ?
    C4A C5A . 1.385(2) ?
    C4A H4AA . 0.9500 ?
    C5A C6A . 1.390(2) ?
    C8A C9A . 1.507(2) ?
    C9A C10A . 1.517(2) ?
    C9A H9AA . 0.9900 ?
    C9A H9AB . 0.9900 ?
    C10A C11A . 1.516(2) ?
    C10A H10A . 0.9900 ?
    C10A H10B . 0.9900 ?
    C11A H11A . 0.9900 ?
    C11A H11B . 0.9900 ?
    Br1B C5B . 1.8955(18) ?
    Cl1B C11B . 1.8071(19) ?
    S1B C7B . 1.6792(17) ?
    O1B C8B . 1.224(2) ?
    N1B C7B . 1.328(2) ?
    N1B C6B . 1.426(2) ?
    N1B H1NB . 0.8421 ?
    N2B C8B . 1.379(2) ?
    N2B C7B . 1.384(2) ?
    N2B H2NB . 0.8391 ?
    C1B C6B . 1.384(2) ?
    C1B C2B . 1.387(2) ?
    C1B H1BA . 0.9500 ?
    C2B C3B . 1.389(3) ?
    C2B H2BA . 0.9500 ?
    C3B C4B . 1.385(3) ?
    C3B H3BA . 0.9500 ?
    C4B C5B . 1.386(2) ?
    C4B H4BA . 0.9500 ?
    C5B C6B . 1.393(2) ?
    C8B C9B . 1.505(2) ?
    C9B C10B . 1.520(2) ?
    C9B H9BA . 0.9900 ?
    C9B H9BB . 0.9900 ?
    C10B C11B . 1.516(2) ?
    C10B H10C . 0.9900 ?
    C10B H10D . 0.9900 ?
    C11B H11C . 0.9900 ?
    C11B H11D . 0.9900 ?
loop_
    _geom_angle_atom_site_label_1
    _geom_angle_atom_site_label_2
    _geom_angle_atom_site_label_3
    _geom_angle_site_symmetry_1
    _geom_angle_site_symmetry_3
    _geom_angle
    _geom_angle_publ_flag
    C7A N1A C6A . . 122.48(14) ?
    C7A N1A H1NA . . 117.2 ?
    C6A N1A H1NA . . 119.3 ?
    C7A N2A C8A . . 128.57(14) ?
    C7A N2A H2NA . . 114.6 ?
    C8A N2A H2NA . . 116.3 ?
    C2A C1A C6A . . 119.70(17) ?
    C2A C1A H1AA . . 120.2 ?
    C6A C1A H1AA . . 120.2 ?
    C3A C2A C1A . . 120.46(18) ?
    C3A C2A H2AA . . 119.8 ?
    C1A C2A H2AA . . 119.8 ?
    C4A C3A C2A . . 119.96(17) ?
    C4A C3A H3AA . . 120.0 ?
    C2A C3A H3AA . . 120.0 ?
    C5A C4A C3A . . 119.64(17) ?
    C5A C4A H4AA . . 120.2 ?
    C3A C4A H4AA . . 120.2 ?
    C4A C5A C6A . . 120.81(16) ?
    C4A C5A Br1A . . 118.44(13) ?
    C6A C5A Br1A . . 120.73(13) ?
    C5A C6A C1A . . 119.39(15) ?
    C5A C6A N1A . . 121.72(15) ?
    C1A C6A N1A . . 118.85(15) ?
    N1A C7A N2A . . 116.99(15) ?
    N1A C7A S1A . . 124.24(13) ?
    N2A C7A S1A . . 118.77(12) ?
    O1A C8A N2A . . 122.79(15) ?
    O1A C8A C9A . . 123.88(15) ?
    N2A C8A C9A . . 113.33(14) ?
    C8A C9A C10A . . 112.48(14) ?
    C8A C9A H9AA . . 109.1 ?
    C10A C9A H9AA . . 109.1 ?
    C8A C9A H9AB . . 109.1 ?
    C10A C9A H9AB . . 109.1 ?
    H9AA C9A H9AB . . 107.8 ?
    C11A C10A C9A . . 113.10(15) ?
    C11A C10A H10A . . 109.0 ?
    C9A C10A H10A . . 109.0 ?
    C11A C10A H10B . . 109.0 ?
    C9A C10A H10B . . 109.0 ?
    H10A C10A H10B . . 107.8 ?
    C10A C11A Cl1A . . 111.27(13) ?
    C10A C11A H11A . . 109.4 ?
    Cl1A C11A H11A . . 109.4 ?
    C10A C11A H11B . . 109.4 ?
    Cl1A C11A H11B . . 109.4 ?
    H11A C11A H11B . . 108.0 ?
    C7B N1B C6B . . 121.93(14) ?
    C7B N1B H1NB . . 117.8 ?
    C6B N1B H1NB . . 120.1 ?
    C8B N2B C7B . . 127.96(14) ?
    C8B N2B H2NB . . 118.1 ?
    C7B N2B H2NB . . 113.9 ?
    C6B C1B C2B . . 120.03(17) ?
    C6B C1B H1BA . . 120.0 ?
    C2B C1B H1BA . . 120.0 ?
    C1B C2B C3B . . 120.01(18) ?
    C1B C2B H2BA . . 120.0 ?
    C3B C2B H2BA . . 120.0 ?
    C4B C3B C2B . . 120.57(16) ?
    C4B C3B H3BA . . 119.7 ?
    C2B C3B H3BA . . 119.7 ?
    C3B C4B C5B . . 118.91(17) ?
    C3B C4B H4BA . . 120.5 ?
    C5B C4B H4BA . . 120.5 ?
    C4B C5B C6B . . 121.06(17) ?
    C4B C5B Br1B . . 119.73(14) ?
    C6B C5B Br1B . . 119.20(13) ?
    C1B C6B C5B . . 119.40(15) ?
    C1B C6B N1B . . 119.93(15) ?
    C5B C6B N1B . . 120.64(16) ?
    N1B C7B N2B . . 116.64(15) ?
    N1B C7B S1B . . 123.60(13) ?
    N2B C7B S1B . . 119.76(12) ?
    O1B C8B N2B . . 122.61(15) ?
    O1B C8B C9B . . 123.30(15) ?
    N2B C8B C9B . . 114.08(14) ?
    C8B C9B C10B . . 113.21(14) ?
    C8B C9B H9BA . . 108.9 ?
    C10B C9B H9BA . . 108.9 ?
    C8B C9B H9BB . . 108.9 ?
    C10B C9B H9BB . . 108.9 ?
    H9BA C9B H9BB . . 107.8 ?
    C11B C10B C9B . . 112.12(15) ?
    C11B C10B H10C . . 109.2 ?
    C9B C10B H10C . . 109.2 ?
    C11B C10B H10D . . 109.2 ?
    C9B C10B H10D . . 109.2 ?
    H10C C10B H10D . . 107.9 ?
    C10B C11B Cl1B . . 111.50(12) ?
    C10B C11B H11C . . 109.3 ?
    Cl1B C11B H11C . . 109.3 ?
    C10B C11B H11D . . 109.3 ?
    Cl1B C11B H11D . . 109.3 ?
    H11C C11B H11D . . 108.0 ?
loop_
    _geom_torsion_atom_site_label_1
    _geom_torsion_atom_site_label_2
    _geom_torsion_atom_site_label_3
    _geom_torsion_atom_site_label_4
    _geom_torsion_site_symmetry_1
    _geom_torsion_site_symmetry_2
    _geom_torsion_site_symmetry_3
    _geom_torsion_site_symmetry_4
    _geom_torsion
    _geom_torsion_publ_flag
    C6A C1A C2A C3A . . . . 0.9(3) ?
    C1A C2A C3A C4A . . . . -1.2(3) ?
    C2A C3A C4A C5A . . . . -0.1(3) ?
    C3A C4A C5A C6A . . . . 1.9(3) ?
    C3A C4A C5A Br1A . . . . -176.78(14) ?
    C4A C5A C6A C1A . . . . -2.3(3) ?
    Br1A C5A C6A C1A . . . . 176.36(13) ?
    C4A C5A C6A N1A . . . . 179.92(16) ?
    Br1A C5A C6A N1A . . . . -1.4(2) ?
    C2A C1A C6A C5A . . . . 0.9(3) ?
    C2A C1A C6A N1A . . . . 178.74(16) ?
    C7A N1A C6A C5A . . . . -75.6(2) ?
    C7A N1A C6A C1A . . . . 106.65(19) ?
    C6A N1A C7A N2A . . . . -176.84(14) ?
    C6A N1A C7A S1A . . . . 3.1(2) ?
    C8A N2A C7A N1A . . . . 6.6(3) ?
    C8A N2A C7A S1A . . . . -173.40(14) ?
    C7A N2A C8A O1A . . . . -1.3(3) ?
    C7A N2A C8A C9A . . . . 179.18(16) ?
    O1A C8A C9A C10A . . . . 7.8(3) ?
    N2A C8A C9A C10A . . . . -172.60(15) ?
    C8A C9A C10A C11A . . . . -176.15(15) ?
    C9A C10A C11A Cl1A . . . . -66.74(19) ?
    C6B C1B C2B C3B . . . . 0.3(3) ?
    C1B C2B C3B C4B . . . . 0.1(3) ?
    C2B C3B C4B C5B . . . . -0.6(3) ?
    C3B C4B C5B C6B . . . . 0.9(3) ?
    C3B C4B C5B Br1B . . . . -178.30(14) ?
    C2B C1B C6B C5B . . . . 0.0(3) ?
    C2B C1B C6B N1B . . . . 178.15(16) ?
    C4B C5B C6B C1B . . . . -0.6(3) ?
    Br1B C5B C6B C1B . . . . 178.63(13) ?
    C4B C5B C6B N1B . . . . -178.72(16) ?
    Br1B C5B C6B N1B . . . . 0.5(2) ?
    C7B N1B C6B C1B . . . . 86.2(2) ?
    C7B N1B C6B C5B . . . . -95.7(2) ?
    C6B N1B C7B N2B . . . . -178.95(14) ?
    C6B N1B C7B S1B . . . . 1.1(2) ?
    C8B N2B C7B N1B . . . . -5.2(2) ?
    C8B N2B C7B S1B . . . . 174.71(13) ?
    C7B N2B C8B O1B . . . . -2.2(3) ?
    C7B N2B C8B C9B . . . . 176.77(15) ?
    O1B C8B C9B C10B . . . . -30.9(2) ?
    N2B C8B C9B C10B . . . . 150.22(15) ?
    C8B C9B C10B C11B . . . . 175.45(15) ?
    C9B C10B C11B Cl1B . . . . 60.18(19) ?
loop_
    _geom_hbond_atom_site_label_D
    _geom_hbond_atom_site_label_H
    _geom_hbond_atom_site_label_A
    _geom_hbond_site_symmetry_A
    _geom_hbond_distance_DH
    _geom_hbond_distance_HA
    _geom_hbond_distance_DA
    _geom_hbond_angle_DHA
    _geom_hbond_publ_flag
    N1A H1NA O1A . 0.84 2.01 2.6847(19) 136 yes
    N1B H1NB O1B . 0.84 1.97 2.6464(19) 136 yes
    N1A H1NA O1B . 0.84 2.33 2.9976(18) 137 yes
    N1B H1NB O1A . 0.84 2.39 3.0566(19) 137 yes
    N2A H2NA S1B 4_565 0.85 2.56 3.3931(15) 168 yes
    N2B H2NB S1A 4_566 0.84 2.56 3.3928(14) 171 yes
    C9B H9BA S1A 4_566 0.99 2.87 3.7237(18) 145 yes
    C9B H9BB S1B 3_766 0.99 2.84 3.7248(18) 149 yes
_iucr_refine_instructions_details
;
TITL far13_0m in P2(1)/c (100K)
CELL 0.71073  14.1384  11.1948  17.7264  90.000 107.955  90.000
ZERR    8.00   0.0002   0.0001   0.0002   0.000   0.001   0.000
LATT  1
SYMM -X, 0.5+Y, 0.5-Z
SFAC C H N O S CL BR
UNIT 88 96 16 8 8 8 8
TEMP -173.000
SIZE 0.114 0.174 0.388
L.S. 10
BOND $H
FMAP 2 2 60
OMIT 11 1 15
OMIT 6 15 1
OMIT 10 1 13
OMIT 4 0 6
OMIT 8 0 10
EQIV $1 x,1/2-y,-1/2+z
HTAB N2A S1B_$1
EQIV $2 x,1/2-y,1/2+z
HTAB N2B S1A_$2
EQIV $3 x,1/2-y,1/2+z
HTAB C9B S1A_$3
PLAN 20
ACTA
CONF
WGHT      0.0274      0.9931
FVAR       0.28174
BR1A  7    1.094519   -0.172320    0.342402    11.00000    0.02895    0.01320 =
         0.02297    0.00138    0.00623    0.00066
CL1A  6    0.473473    0.169907    0.022589    11.00000    0.02297    0.03548 =
         0.02550    0.01056    0.00004    0.00277
S1A   5    1.031842   -0.000369    0.160982    11.00000    0.01481    0.02120 =
         0.01338    0.00091    0.00442    0.00319
O1A   4    0.792900    0.115872    0.269561    11.00000    0.01523    0.02335 =
         0.01588   -0.00527    0.00347    0.00143
N1A   3    0.985479    0.071400    0.288657    11.00000    0.01159    0.01574 =
         0.01471   -0.00161    0.00397    0.00131
AFIX   3
H1NA  2    0.941909    0.098418    0.307700    11.00000   -1.20000
AFIX   0
N2A   3    0.853651    0.036198    0.174795    11.00000    0.01326    0.01590 =
         0.01111   -0.00175    0.00152    0.00080
AFIX   3
H2NA  2    0.837040    0.017488    0.126192    11.00000   -1.20000
AFIX   0
C1A   1    1.128404    0.196816    0.351525    11.00000    0.01816    0.01838 =
         0.01736   -0.00148    0.00563   -0.00107
AFIX  43
H1AA  2    1.088094    0.265353    0.333659    11.00000   -1.20000
AFIX   0
C2A   1    1.227662    0.209753    0.396074    11.00000    0.02098    0.02181 =
         0.02053   -0.00389    0.00441   -0.00503
AFIX  43
H2AA  2    1.254876    0.287390    0.409230    11.00000   -1.20000
AFIX   0
C3A   1    1.287310    0.110058    0.421478    11.00000    0.01468    0.03209 =
         0.01955   -0.00218    0.00126    0.00081
AFIX  43
H3AA  2    1.355444    0.119567    0.451019    11.00000   -1.20000
AFIX   0
C4A   1    1.247406   -0.003442    0.403721    11.00000    0.01827    0.02316 =
         0.01655    0.00095    0.00323    0.00528
AFIX  43
H4AA  2    1.288063   -0.071891    0.420918    11.00000   -1.20000
AFIX   0
C5A   1    1.147926   -0.016483    0.360765    11.00000    0.01891    0.01385 =
         0.01406    0.00018    0.00492    0.00027
C6A   1    1.088256    0.082849    0.333171    11.00000    0.01276    0.01816 =
         0.01180    0.00050    0.00291    0.00090
C7A   1    0.955196    0.038214    0.212518    11.00000    0.01489    0.01113 =
         0.01356    0.00224    0.00298    0.00127
C8A   1    0.777761    0.074681    0.203084    11.00000    0.01408    0.01377 =
         0.01567    0.00021    0.00322    0.00162
C9A   1    0.675775    0.059651    0.144074    11.00000    0.01350    0.02436 =
         0.01596   -0.00445    0.00114    0.00153
AFIX  23
H9AA  2    0.661404   -0.026612    0.134851    11.00000   -1.20000
H9AB  2    0.675012    0.096031    0.092986    11.00000   -1.20000
AFIX   0
C10A  1    0.595013    0.116650    0.171890    11.00000    0.01410    0.02334 =
         0.01615   -0.00190    0.00362   -0.00128
AFIX  23
H10A  2    0.599005    0.084303    0.224762    11.00000   -1.20000
H10B  2    0.607074    0.203777    0.177644    11.00000   -1.20000
AFIX   0
C11A  1    0.491341    0.095175    0.115753    11.00000    0.01580    0.02902 =
         0.01926    0.00136    0.00475   -0.00159
AFIX  23
H11A  2    0.441679    0.124578    0.140344    11.00000   -1.20000
H11B  2    0.480730    0.008321    0.106386    11.00000   -1.20000
AFIX   0
BR1B  7    0.616014    0.168367    0.413043    11.00000    0.02251    0.02434 =
         0.02018    0.00036    0.00630   -0.00204
CL1B  6    1.231510    0.185360    0.704787    11.00000    0.02188    0.03162 =
         0.01706   -0.00221   -0.00056    0.00387
S1B   5    0.764285    0.497737    0.475109    11.00000    0.01620    0.01706 =
         0.01410   -0.00142    0.00255    0.00422
O1B   4    0.938715    0.180193    0.427553    11.00000    0.01564    0.01930 =
         0.01868   -0.00532    0.00041    0.00336
N1B   3    0.780484    0.320118    0.380547    11.00000    0.01190    0.01613 =
         0.01527   -0.00243    0.00090    0.00368
AFIX   3
H1NB  2    0.811361    0.259503    0.372560    11.00000   -1.20000
AFIX   0
N2B   3    0.915769    0.349330    0.491809    11.00000    0.01217    0.01380 =
         0.01179   -0.00220    0.00113    0.00073
AFIX   3
H2NB  2    0.940335    0.393400    0.531297    11.00000   -1.20000
AFIX   0
C1B   1    0.673534    0.431928    0.269024    11.00000    0.01576    0.02219 =
         0.01999    0.00032    0.00286    0.00111
AFIX  43
H1BA  2    0.730136    0.473629    0.264660    11.00000   -1.20000
AFIX   0
C2B   1    0.580294    0.455957    0.216367    11.00000    0.02209    0.02331 =
         0.01896    0.00390   -0.00081    0.00641
AFIX  43
H2BA  2    0.573076    0.513862    0.175800    11.00000   -1.20000
AFIX   0
C3B   1    0.497445    0.395374    0.222925    11.00000    0.01462    0.02741 =
         0.02141   -0.00406   -0.00124    0.00516
AFIX  43
H3BA  2    0.433724    0.412079    0.186682    11.00000   -1.20000
AFIX   0
C4B   1    0.506933    0.310796    0.281862    11.00000    0.01386    0.02377 =
         0.02293   -0.00714    0.00401   -0.00014
AFIX  43
H4BA  2    0.450160    0.269958    0.286650    11.00000   -1.20000
AFIX   0
C5B   1    0.600575    0.286752    0.333703    11.00000    0.01773    0.01734 =
         0.01547   -0.00411    0.00509    0.00199
C6B   1    0.684178    0.347207    0.327946    11.00000    0.01245    0.01778 =
         0.01370   -0.00444    0.00085    0.00297
C7B   1    0.821214    0.382881    0.446135    11.00000    0.01258    0.01344 =
         0.01148    0.00249    0.00375   -0.00082
C8B   1    0.970744    0.252860    0.480904    11.00000    0.01306    0.01563 =
         0.01493    0.00049    0.00345    0.00053
C9B   1    1.073644    0.246501    0.539284    11.00000    0.01158    0.01749 =
         0.01714   -0.00096    0.00125    0.00075
AFIX  23
H9BA  2    1.073068    0.284436    0.589590    11.00000   -1.20000
H9BB  2    1.119679    0.292662    0.518212    11.00000   -1.20000
AFIX   0
C10B  1    1.112421    0.119513    0.556351    11.00000    0.01560    0.02004 =
         0.01568   -0.00249    0.00088    0.00301
AFIX  23
H10C  2    1.069797    0.074977    0.581676    11.00000   -1.20000
H10D  2    1.108241    0.079219    0.505709    11.00000   -1.20000
AFIX   0
C11B  1    1.219050    0.116093    0.610128    11.00000    0.01992    0.02924 =
         0.01765   -0.00166    0.00404    0.00884
AFIX  23
H11C  2    1.262175    0.158171    0.584093    11.00000   -1.20000
H11D  2    1.241567    0.032034    0.618684    11.00000   -1.20000
HKLF 4
REM  far13_0m in P2(1)/c (100K)
REM R1 =  0.0306 for   6599 Fo > 4sig(Fo)  and  0.0511 for all   8749 data
REM    307 parameters refined using      0 restraints
END
REM Highest difference peak  0.643,  deepest hole -0.481,  1-sigma level  0.084
Q1    1   1.1094  0.2567  0.3365  11.00000  0.05    0.64
Q2    1   0.7964  0.4399  0.4585  11.00000  0.05    0.48
Q3    1   0.8994  0.0343  0.2008  11.00000  0.05    0.47
Q4    1   0.7232  0.0641  0.1773  11.00000  0.05    0.47
Q5    1   0.7355  0.3373  0.3601  11.00000  0.05    0.44
Q6    1   1.1234  0.0367  0.3579  11.00000  0.05    0.44
Q7    1   1.1731  0.1983  0.3744  11.00000  0.05    0.42
Q8    1   1.1187  0.1293  0.3557  11.00000  0.05    0.42
Q9    1   1.0871  0.1849  0.5403  11.00000  0.05    0.42
Q10   1   1.0584  0.0616  0.1651  11.00000  0.05    0.42
Q11   1   0.6611  0.1921  0.4386  11.00000  0.05    0.41
Q12   1   0.5789  0.1071  0.3979  11.00000  0.05    0.41
Q13   1   1.0222  0.2486  0.5107  11.00000  0.05    0.40
Q14   1   1.1946  0.0019  0.3855  11.00000  0.05    0.39
Q15   1   0.5815  0.2188  0.4147  11.00000  0.05    0.38
Q16   1   0.5583  0.3013  0.3038  11.00000  0.05    0.38
Q17   1   0.5434  0.1152  0.1519  11.00000  0.05    0.38
Q18   1   1.0439  0.0940  0.3154  11.00000  0.05    0.37
Q19   1   0.6546  0.2990  0.3402  11.00000  0.05    0.37
Q20   1   0.5140  0.3576  0.2638  11.00000  0.05    0.37
;
