# Supplementary material for: 1-(2-Bromo­phen­yl)-3-(4-chloro­butano­yl)thio­urea
Source: Acta Crystallogr Sect E Struct Rep Online. 2012 Mar 31;68(Pt 4):o1267. doi: 10.1107/S160053681201327X (PMC3344192; doi:10.1107/S160053681201327X)
Supplement: Supplementary file 2 [file e-68-o1267-Isup2.hkl]

# 
# h,k,l, Fc-squared, Fo-squared, sigma(Fo-squared) and status flag 
# 
data_I
_shelx_title ' far13_0m in P2(1)/c (100K)' 
_shelx_refln_list_code          4 
_shelx_F_calc_maximum      348.81 
_exptl_crystal_F_000      1344.00 
_reflns_d_resolution_high  0.6833 
 
loop_ 
 _symmetry_equiv_pos_as_xyz 
 'x, y, z' 
 '-x, y+1/2, -z+1/2' 
 '-x, -y, -z' 
 'x, -y-1/2, z-1/2' 
 
_cell_length_a    14.1384 
_cell_length_b    11.1948 
_cell_length_c    17.7264 
_cell_angle_alpha  90.000 
_cell_angle_beta  107.955 
_cell_angle_gamma  90.000 
 
_shelx_F_squared_multiplier     1.000 
 
loop_ 
 _refln_index_h 
 _refln_index_k 
 _refln_index_l 
 _refln_F_squared_calc 
 _refln_F_squared_meas 
 _refln_F_squared_sigma 
 _refln_observed_status 
   1   0   0    13739.24    14408.98    281.56 o 
   2   0   0     3153.64     3120.73     31.05 o 
   3   0   0     2881.11     2913.46     29.60 o 
   4   0   0      441.27      474.13      9.91 o 
   5   0   0       72.38       60.58      5.96 o 
   6   0   0    29500.23    28924.20    202.11 o 
   7   0   0    40195.38    39165.72    304.75 o 
   8   0   0    13936.52    14034.90    116.31 o 
   9   0   0      204.51      238.24     13.60 o 
  10   0   0     8198.75     8268.06     79.81 o 
  11   0   0     4052.23     3857.30     59.11 o 
  12   0   0       10.21       59.67     29.91 o 
  13   0   0     9598.91     8898.63    213.18 o 
  14   0   0     3774.47     4161.41    123.55 o 
  15   0   0     4231.62     4039.67    131.62 o 
  16   0   0     2276.58     2392.82    106.82 o 
  17   0   0     1859.59     1895.49    102.58 o 
  18   0   0       69.40       25.31     64.62 o 
  19   0   0      918.56     1013.85     90.06 o 
   1   1   0    18437.38    18735.26    127.05 o 
   2   1   0     2089.59     2277.03     18.65 o 
   3   1   0    58184.02    57249.17    328.69 o 
   4   1   0     8098.85     7907.30     44.25 o 
   5   1   0     6409.31     6462.42     40.14 o 
   6   1   0    16617.02    17236.00     95.24 o 
   7   1   0     8332.92     7597.75     48.72 o 
   8   1   0     1555.17     1614.84     17.95 o 
   9   1   0     8905.91     8803.61     55.77 o 
  10   1   0     2854.10     2725.16     27.36 o 
  11   1   0     3042.81     3064.54     36.73 o 
  12   1   0      645.50      642.35     28.49 o 
  13   1   0     1577.31     1423.58     46.63 o 
  14   1   0     2303.83     2131.72     64.20 o 
  15   1   0      871.75      872.32     50.22 o 
  16   1   0     2692.58     2856.59     78.80 o 
  17   1   0      413.40      414.17     46.30 o 
  18   1   0     2011.97     2160.20     78.86 o 
  19   1   0       27.81      128.34     43.97 o 
   0   2   0     3025.56     2956.71     35.27 o 
   1   2   0     2691.76     3050.29     31.02 o 
   2   2   0     4809.55     5027.44     35.90 o 
   3   2   0     1736.80     1849.09     17.75 o 
   4   2   0    14355.70    14755.62     83.47 o 
   5   2   0     2580.42     2743.15     22.69 o 
   6   2   0     9512.02     9833.27     58.91 o 
   7   2   0     9659.50     9822.11     60.48 o 
   8   2   0      668.63      666.86     16.38 o 
   9   2   0      440.02      435.27     12.18 o 
  10   2   0     7650.23     7606.01     51.73 o 
  11   2   0     3874.36     3778.64     48.01 o 
  12   2   0      209.08      165.44     23.60 o 
  13   2   0     2515.45     2519.18     57.27 o 
  14   2   0       22.42       30.36     27.24 o 
  15   2   0      414.50      391.28     40.21 o 
  16   2   0       14.07        6.75     33.91 o 
  17   2   0       15.01       71.39     37.41 o 
  18   2   0      434.55      531.56     51.62 o 
  19   2   0       29.54       78.63     42.91 o 
   1   3   0     9556.98     9956.76     69.61 o 
   2   3   0      108.50      117.06      5.53 o 
   3   3   0     1446.47     1510.96     15.47 o 
   4   3   0      713.06      725.88     11.29 o 
   5   3   0       13.53       13.29      4.62 o 
   6   3   0     1018.79     1019.37     14.49 o 
   7   3   0      920.00     1053.24     14.91 o 
   8   3   0        5.25       16.58      6.66 o 
   9   3   0        3.37        2.79      7.02 o 
  10   3   0     1640.97     1576.73     27.57 o 
  11   3   0      860.91      817.09     26.61 o 
  12   3   0      733.55      636.14     33.09 o 
  13   3   0        0.64        7.30     21.75 o 
  14   3   0        4.93       24.33     29.39 o 
  15   3   0        5.17        2.32     30.92 o 
  16   3   0      161.19      165.59     37.73 o 
  17   3   0      109.74       92.51     38.79 o 
  18   3   0       93.65      128.18     50.82 o 
  19   3   0       50.42       25.80     48.70 o 
   0   4   0     6137.53     5971.92     56.74 o 
   1   4   0     9668.40     9688.94     60.09 o 
   2   4   0      245.77      205.48      7.43 o 
   3   4   0     2018.10     2076.65     21.46 o 
   4   4   0    10194.95     9803.49     63.39 o 
   5   4   0     3631.14     3833.14     31.91 o 
   6   4   0       78.62       72.80      6.99 o 
   7   4   0     4023.70     4099.50     35.55 o 
   8   4   0       33.35       27.56      7.64 o 
   9   4   0      161.53      171.47     10.08 o 
  10   4   0    14268.66    14033.32    125.38 o 
  11   4   0     4686.04     4524.16     76.56 o 
  12   4   0       70.29       78.48     30.84 o 
  13   4   0      292.31      330.23     39.77 o 
  14   4   0       86.84      165.04     47.88 o 
  15   4   0      545.33      504.89     44.18 o 
  16   4   0       68.77       24.77     41.20 o 
  17   4   0      149.72      165.37     51.17 o 
  18   4   0      933.81     1033.63    191.90 o 
  19   4   0      686.10      722.64     88.02 o 
   1   5   0     3290.59     3282.75     25.98 o 
   2   5   0      596.46      696.79     11.94 o 
   3   5   0    20171.95    19920.77    118.71 o 
   4   5   0     4774.61     4806.86     38.52 o 
   5   5   0     1239.31     1105.85     16.55 o 
   6   5   0     3409.70     3243.23     30.70 o 
   7   5   0    17428.34    17003.84    107.46 o 
   8   5   0     1817.47     1829.19     24.07 o 
   9   5   0     8857.44     8731.10     83.68 o 
  10   5   0     8628.34     8368.71     93.61 o 
  11   5   0      883.25      898.38     41.92 o 
  12   5   0      273.21      234.24     58.85 o 
  13   5   0       83.02       67.13     34.32 o 
  14   5   0     2427.43     2422.26    104.60 o 
  15   5   0      592.00      688.01     73.81 o 
  16   5   0      900.35      853.94     83.97 o 
  17   5   0       25.53       40.64     58.73 o 
  18   5   0      475.81      487.84     79.52 o 
   0   6   0    73288.53    70540.69    547.01 o 
   1   6   0      407.85      422.33     11.27 o 
   2   6   0      356.23      314.31      9.44 o 
   3   6   0      117.45      148.34      7.83 o 
   4   6   0     3243.35     3181.74     30.00 o 
   5   6   0        8.34        3.11      6.77 o 
   6   6   0    14723.74    14625.95     94.96 o 
   7   6   0     7977.52     7914.28     59.45 o 
   8   6   0     9142.24     8917.62     87.33 o 
   9   6   0       40.81       42.61     14.95 o 
  10   6   0      270.87      285.82     29.42 o 
  11   6   0       72.70      110.13     34.34 o 
  12   6   0      516.88      526.74     58.88 o 
  13   6   0     5652.99     5438.83    133.09 o 
  14   6   0     4577.67     4221.92    138.40 o 
  15   6   0     2286.22     2214.56    193.40 o 
  16   6   0      449.93      388.54     78.22 o 
  17   6   0      276.13      183.10     65.48 o 
  18   6   0       52.21      118.95     68.78 o 
   1   7   0     9929.20     9829.04     66.56 o 
   2   7   0      908.95      878.28     15.28 o 
   3   7   0    28751.26    28285.58    158.53 o 
   4   7   0     9295.00     9437.54     63.31 o 
   5   7   0      979.17      976.65     17.94 o 
   6   7   0      211.04      240.85     14.19 o 
   7   7   0    11725.36    11440.40    107.53 o 
   8   7   0      117.81      132.89     19.67 o 
   9   7   0     3217.02     3084.64     68.04 o 
  10   7   0     3152.17     3014.25     86.67 o 
  11   7   0      528.49      497.13     48.13 o 
  12   7   0       20.38       67.50     36.81 o 
  13   7   0      170.31      176.64     42.36 o 
  14   7   0     2091.74     1938.79    106.67 o 
  15   7   0       46.05       89.12     58.02 o 
  16   7   0      682.23      622.43     83.54 o 
  17   7   0      163.47      316.91     75.41 o 
   0   8   0     6786.59     6988.24     75.05 o 
   1   8   0      848.06      984.79     18.21 o 
   2   8   0     1014.29      958.84     17.93 o 
   3   8   0       17.65        4.34      6.88 o 
   4   8   0     6044.54     5927.11     55.56 o 
   5   8   0     2156.66     2100.63     51.42 o 
   6   8   0     1709.90     1811.87     44.31 o 
   7   8   0     2428.31     2430.64     52.51 o 
   8   8   0      746.41      743.78     38.61 o 
   9   8   0      218.90      202.85     49.59 o 
  10   8   0     2720.08     2612.71     82.54 o 
  11   8   0      546.14      530.91     50.84 o 
  12   8   0      122.02       99.73     41.10 o 
  13   8   0     2010.82     2042.06     95.77 o 
  14   8   0       10.80      -52.25     52.25 o 
  15   8   0      153.91      125.41    131.79 o 
  16   8   0        2.10      -56.78     56.78 o 
  17   8   0      168.84      182.73     78.17 o 
   1   9   0      384.89      385.04     17.77 o 
   2   9   0      157.37      131.92     15.03 o 
   3   9   0      811.10      841.06     29.00 o 
   4   9   0      650.17      651.53     31.29 o 
   5   9   0       22.94       36.42     18.18 o 
   6   9   0       30.70       13.16     21.80 o 
   7   9   0       82.58      103.46     35.64 o 
   8   9   0      288.52      321.48     43.03 o 
   9   9   0     1067.40     1090.63     63.57 o 
  10   9   0      375.05      351.72     62.08 o 
  11   9   0      142.80      130.41     43.52 o 
  12   9   0      170.70      256.46     50.27 o 
  13   9   0        2.61       41.80     43.81 o 
  14   9   0       26.93      106.51     59.51 o 
  15   9   0        4.14        7.25     61.80 o 
  16   9   0      135.59       -3.53     69.51 o 
   0  10   0     1210.98     1052.28     80.81 o 
   1  10   0      318.26      315.96     31.51 o 
   2  10   0     1450.98     1457.57     54.46 o 
   3  10   0     1409.39     1503.36     50.96 o 
   4  10   0     6895.07     6933.14    118.85 o 
   5  10   0      659.71      685.08     39.59 o 
   6  10   0      110.08       85.88     49.12 o 
   7  10   0      189.39      218.74     43.26 o 
   8  10   0     1234.34     1105.69     64.31 o 
   9  10   0      250.18      206.71     46.37 o 
  10  10   0      327.02      330.49     51.96 o 
  11  10   0     2212.14     2430.85     92.18 o 
  12  10   0        9.81       21.03     45.69 o 
  13  10   0      193.84      184.66     53.65 o 
  14  10   0       19.46      214.22     71.22 o 
  15  10   0      815.23      927.62    107.30 o 
   1  11   0     2928.04     2932.35    141.30 o 
   2  11   0       36.23       71.55     35.00 o 
   3  11   0     1695.81     1823.03     98.33 o 
   4  11   0     2271.76     2139.03    145.68 o 
   5  11   0      136.17      229.58     41.04 o 
   6  11   0      345.06      342.20     45.86 o 
   7  11   0     2830.45     3073.82     92.57 o 
   8  11   0      726.42      696.38     58.27 o 
   9  11   0      149.97      151.22     70.08 o 
  10  11   0      112.55       69.34     46.28 o 
  11  11   0     1254.53     1535.11     84.28 o 
  12  11   0       97.92      108.34     50.23 o 
  13  11   0       87.86      117.33     68.71 o 
  14  11   0     1494.09     1606.33    116.81 o 
   1  12   0      766.09      865.01     85.67 o 
   2  12   0     1466.88     1534.48     85.45 o 
   3  12   0      645.27      638.65     76.67 o 
   4  12   0      205.34      181.92    100.86 o 
   5  12   0      262.31      257.64     54.44 o 
   6  12   0     2556.13     2539.98     90.10 o 
   7  12   0     3689.49     4014.52    111.04 o 
   8  12   0     1556.39     1815.96     85.90 o 
   9  12   0       36.65      -29.61     45.40 o 
  10  12   0      630.69      668.67     66.42 o 
  11  12   0      611.72      824.21     71.60 o 
  12  12   0       13.81       16.33     51.52 o 
  13  12   0     1753.25     2057.03    194.97 o 
   1  13   0     1922.87     1830.65    146.54 o 
   2  13   0      946.33      883.19    119.55 o 
   3  13   0     3343.49     3713.38    195.68 o 
   4  13   0      560.83      621.42    110.37 o 
   5  13   0      146.91       91.02     71.28 o 
   6  13   0      378.10      445.65     66.45 o 
   7  13   0     4034.09     4149.48    145.13 o 
   8  13   0       69.97      -18.22     71.92 o 
   9  13   0       73.96       -4.91     47.70 o 
  10  13   0      220.48      182.21     54.94 o 
  11  13   0      349.62      366.43     62.90 o 
   1  14   0       13.81       47.27     83.45 o 
   2  14   0      788.91      794.89    126.90 o 
   3  14   0      716.49      860.46    126.02 o 
   4  14   0     2084.79     2266.32    177.11 o 
   6  14   0      617.97      627.72    126.18 o 
   7  14   0      763.13      717.08     82.84 o 
   8  14   0       12.23       45.31     96.55 o 
   9  14   0      413.21      151.52     70.95 o 
  10  14   0     1130.04     1240.13    102.88 o 
   1  15   0        6.26      -83.44     83.44 o 
   2  15   0      142.58      198.37     95.31 o 
   3  15   0      842.43      678.39    129.41 o 
   4  15   0       55.29       -0.54     91.81 o 
   5  15   0        0.92      -38.64     89.49 o 
   6  15   0       68.05      -92.38     92.38 o 
   7  15   0        7.57       68.98    107.44 o 
   0  16   0     1012.04      883.29    147.71 o 
   1  16   0      620.09      808.44     97.92 o 
   2  16   0      182.57      230.27     78.60 o 
   3  16   0        0.61      210.06    106.86 o 
   4  16   0     1195.22     1105.41    153.55 o 
 -19   1   1     1202.71     1118.85     65.25 o 
 -18   1   1     1043.45     1143.45     63.84 o 
 -17   1   1      660.69      783.75     54.23 o 
 -16   1   1      802.20      744.66     49.05 o 
 -15   1   1       17.39       27.90     29.47 o 
 -14   1   1       28.79       88.45     29.20 o 
 -13   1   1     1347.63     1402.65     53.58 o 
 -12   1   1     3995.63     3969.62     46.42 o 
 -11   1   1     3150.61     3093.17     36.67 o 
 -10   1   1     1982.78     1938.58     22.65 o 
  -9   1   1      111.63       98.18      7.74 o 
  -8   1   1     1431.04     1690.72     18.82 o 
  -7   1   1        7.84        9.62      4.74 o 
  -6   1   1      139.81      116.27      5.77 o 
  -5   1   1     1558.74     1709.75     15.53 o 
  -4   1   1    44989.81    45404.01    231.16 o 
  -3   1   1      469.93      564.17      7.95 o 
  -2   1   1     3242.60     3229.26     24.28 o 
  -1   1   1      917.37      902.09     13.64 o 
   0   1   1      187.49      229.81     12.95 o 
   1   1   1      360.79      300.74      5.23 o 
   2   1   1     1213.86     1287.51     11.83 o 
   3   1   1     9947.18    10084.89     55.41 o 
   4   1   1     2348.41     2388.78     18.35 o 
   5   1   1      497.67      458.75      8.92 o 
   6   1   1    18329.02    19217.64    105.34 o 
   7   1   1      469.80      480.83     10.43 o 
   8   1   1      207.76      202.63      8.64 o 
   9   1   1     1575.15     1614.79     19.22 o 
  10   1   1     2218.70     2124.71     23.20 o 
  11   1   1     1602.62     1581.92     43.94 o 
  12   1   1      622.78      638.19     29.38 o 
  13   1   1     2515.63     2399.08     50.40 o 
  14   1   1      431.77      346.71     36.55 o 
  15   1   1      549.27      474.42     43.18 o 
  16   1   1        2.08      -31.72     31.72 o 
  17   1   1      212.76      173.01     40.76 o 
  18   1   1       44.50       39.76     39.11 o 
  19   1   1      110.21       86.06     44.30 o 
 -19   2   1       32.38       72.54     41.97 o 
 -18   2   1      828.41      946.76     60.32 o 
 -17   2   1       62.18       55.34     35.60 o 
 -16   2   1        4.36       47.80     34.12 o 
 -15   2   1     4160.60     4187.74     90.39 o 
 -14   2   1       83.29       99.70     30.90 o 
 -13   2   1       96.16      125.60     27.11 o 
 -12   2   1     1764.15     1703.79     33.42 o 
 -11   2   1     4557.16     4519.91     59.95 o 
 -10   2   1     5010.41     4763.98     38.59 o 
  -9   2   1    12075.70    11887.12     73.47 o 
  -8   2   1      581.52      544.17     12.22 o 
  -7   2   1     5100.10     5092.94     36.87 o 
  -6   2   1      606.24      459.19     11.92 o 
  -5   2   1    15449.05    15495.74     88.54 o 
  -4   2   1      272.94      322.16      7.56 o 
  -3   2   1     7961.52     8424.59     51.77 o 
  -2   2   1    14912.60    14759.68     97.79 o 
  -1   2   1      256.19      294.91     10.32 o 
   0   2   1      383.41      349.40      6.63 o 
   1   2   1     7213.60     6943.81     63.12 o 
   2   2   1     3689.79     3774.70     28.29 o 
   3   2   1    49182.97    48441.52    298.81 o 
   4   2   1      753.65      771.69      9.93 o 
   5   2   1    14726.81    15031.18     83.62 o 
   6   2   1     4303.66     4009.40     33.69 o 
   7   2   1       47.93       40.11      5.97 o 
   8   2   1       10.40       20.47      6.31 o 
   9   2   1     1574.98     1525.57     19.77 o 
  10   2   1    10979.19    10639.49     69.16 o 
  11   2   1     2262.04     2262.76     45.19 o 
  12   2   1     5964.97     6036.25     78.59 o 
  13   2   1     1062.89     1065.28     40.64 o 
  14   2   1      249.55      244.61     34.63 o 
  15   2   1      752.38      773.53     56.57 o 
  16   2   1     1053.32     1022.32     56.37 o 
  17   2   1        3.32       36.02     36.75 o 
  18   2   1      553.81      527.58     53.93 o 
  19   2   1       18.84      117.74     52.11 o 
 -19   3   1       80.72       53.64     48.66 o 
 -18   3   1     2479.76     2629.83     84.10 o 
 -17   3   1      551.42      451.38     46.97 o 
 -16   3   1      180.13      181.68     37.23 o 
 -15   3   1     6127.63     6200.54    131.74 o 
 -14   3   1      603.32      723.46     44.90 o 
 -13   3   1      138.85      116.70     29.74 o 
 -12   3   1     5054.70     5112.52    110.31 o 
 -11   3   1       39.00       31.00     10.78 o 
 -10   3   1     2835.69     2771.23     34.08 o 
  -9   3   1     4457.33     4352.94     37.12 o 
  -8   3   1    26639.07    26181.85    143.61 o 
  -7   3   1     3872.87     3942.97     32.19 o 
  -6   3   1      819.34      931.24     13.88 o 
  -5   3   1    11567.18    11732.55     70.32 o 
  -4   3   1    33222.66    32827.63    193.21 o 
  -3   3   1     1149.58     1183.30     13.56 o 
  -2   3   1    28609.07    28594.62    175.11 o 
  -1   3   1    13934.80    14490.98     87.71 o 
   0   3   1    35073.58    35326.46    224.91 o 
   1   3   1     2879.88     3017.76     25.23 o 
   2   3   1     7316.60     7133.37     49.75 o 
   3   3   1    26204.68    26100.81    155.13 o 
   4   3   1      258.11      218.58      7.11 o 
   5   3   1      485.87      478.81     10.15 o 
   6   3   1    60717.06    57601.90    295.57 o 
   7   3   1     3100.74     2719.06     25.67 o 
   8   3   1       28.78       35.10      6.96 o 
   9   3   1     7266.35     6962.39     51.41 o 
  10   3   1       63.40       59.48     12.20 o 
  11   3   1      563.46      635.56     32.17 o 
  12   3   1      180.92      263.06     27.02 o 
  13   3   1     4165.60     4076.29     73.67 o 
  14   3   1     1343.04     1397.00     69.47 o 
  15   3   1      539.11      674.50     48.27 o 
  16   3   1       85.63       50.54     35.90 o 
  17   3   1      790.10      778.21     67.78 o 
  18   3   1      209.56      250.88     53.68 o 
  19   3   1     1757.14     1717.49     93.26 o 
 -19   4   1       14.42       38.81     65.26 o 
 -18   4   1      765.37      777.21     67.66 o 
 -17   4   1      202.04      223.87     50.51 o 
 -16   4   1      784.46      806.39     52.36 o 
 -15   4   1     4428.06     4605.42     95.41 o 
 -14   4   1      509.45      587.50     69.91 o 
 -13   4   1     1649.49     1580.51     76.76 o 
 -12   4   1     1005.93      993.73     39.08 o 
 -11   4   1     3665.36     3728.71     48.42 o 
 -10   4   1     2332.33     2288.94     33.41 o 
  -9   4   1     6696.58     6538.70     47.78 o 
  -8   4   1      661.34      638.35     14.14 o 
  -7   4   1     9395.58     9204.32     63.87 o 
  -6   4   1     2131.64     1997.63     22.13 o 
  -5   4   1     6100.32     5954.85     43.58 o 
  -4   4   1     7882.63     8399.28     55.95 o 
  -3   4   1    12295.39    12629.29     80.80 o 
  -2   4   1     2010.51     2052.80     20.13 o 
  -1   4   1    44749.01    44104.58    242.81 o 
   0   4   1    20631.68    20642.43    123.91 o 
   1   4   1     3051.28     2989.73     27.90 o 
   2   4   1      509.35      545.47     10.86 o 
   3   4   1    41370.28    40745.31    238.80 o 
   4   4   1      330.74      345.87      9.24 o 
   5   4   1     3747.51     3682.92     30.81 o 
   6   4   1     4353.82     4279.73     36.45 o 
   7   4   1      193.93      208.50      9.11 o 
   8   4   1      340.48      333.47     11.81 o 
   9   4   1     5991.63     5858.58     50.52 o 
  10   4   1    14624.67    14101.16    151.78 o 
  11   4   1     2185.40     2260.33     60.26 o 
  12   4   1     3501.23     3483.67     66.88 o 
  13   4   1      298.31      293.50     30.81 o 
  14   4   1      117.08       56.61     38.09 o 
  15   4   1      392.06      372.94     49.94 o 
  16   4   1     3264.87     3182.58    218.20 o 
  17   4   1       15.82       22.91     62.41 o 
  18   4   1      358.05      466.45     79.42 o 
 -18   5   1      810.78      763.88     86.35 o 
 -17   5   1      189.89      210.29     62.80 o 
 -16   5   1      495.77      425.03     67.97 o 
 -15   5   1      326.99      263.78     57.88 o 
 -14   5   1       24.55       87.98     39.22 o 
 -13   5   1      219.95      221.27     77.90 o 
 -12   5   1      483.65      500.50     35.65 o 
 -11   5   1       51.02       54.84     19.07 o 
 -10   5   1      126.85      127.48     14.06 o 
  -9   5   1      794.82      794.04     22.23 o 
  -8   5   1      509.51      482.81     14.32 o 
  -7   5   1      296.69      295.51     12.13 o 
  -6   5   1      718.56      686.56     14.35 o 
  -5   5   1     1256.47     1193.80     19.43 o 
  -4   5   1    16089.23    14838.67     92.41 o 
  -3   5   1     1441.84     1380.52     17.76 o 
  -2   5   1     5427.88     5302.03     37.02 o 
  -1   5   1     2497.16     2626.22     24.86 o 
   0   5   1      226.72      232.78      7.90 o 
   1   5   1     2012.61     2213.11     22.41 o 
   2   5   1     8428.90     8249.37     58.33 o 
   3   5   1     4745.15     4369.13     36.88 o 
   4   5   1     8964.36     9523.56     63.34 o 
   5   5   1     1764.17     1831.86     21.08 o 
   6   5   1      931.63      863.83     15.54 o 
   7   5   1      115.98      118.01      9.05 o 
   8   5   1      192.12      189.01     10.00 o 
   9   5   1     2293.77     2208.38     52.21 o 
  10   5   1     4345.65     4376.80     78.83 o 
  11   5   1     3738.13     3500.07     73.72 o 
  12   5   1     2033.25     2121.51    156.09 o 
  13   5   1     1801.46     1936.09    132.04 o 
  14   5   1       24.22       36.23     49.32 o 
  15   5   1     1714.66     1676.35    176.43 o 
  16   5   1      879.06      997.92     95.23 o 
  17   5   1      706.78      620.69     80.94 o 
  18   5   1        0.77      -54.74     85.00 o 
 -18   6   1       12.24       92.52     74.45 o 
 -17   6   1        0.89       13.05     59.47 o 
 -16   6   1      355.20      306.98     68.05 o 
 -15   6   1       19.73       10.45     70.27 o 
 -14   6   1        4.93       10.99     46.84 o 
 -13   6   1      104.37      164.53     49.69 o 
 -12   6   1     1127.11     1049.69     59.38 o 
 -11   6   1      152.01      169.00     28.07 o 
 -10   6   1        0.98       -9.01     17.07 o 
  -9   6   1      147.34      134.44     16.19 o 
  -8   6   1        6.10       18.09     11.04 o 
  -7   6   1      400.47      393.63     13.40 o 
  -6   6   1     3289.96     3395.73     32.87 o 
  -5   6   1      282.87      274.99     10.89 o 
  -4   6   1      823.05      768.04     16.73 o 
  -3   6   1      677.73      730.80     13.86 o 
  -2   6   1       15.66        7.82      5.63 o 
  -1   6   1      379.16      432.90     10.80 o 
   0   6   1     1049.56      991.31     15.22 o 
   1   6   1     2228.53     2364.69     23.64 o 
   2   6   1     1335.07     1339.56     16.09 o 
   3   6   1     2390.03     2456.65     23.70 o 
   4   6   1      130.46      134.18      8.20 o 
   5   6   1      342.72      378.65     11.85 o 
   6   6   1     1080.98     1072.26     17.90 o 
   7   6   1      216.83      218.92     10.92 o 
   8   6   1        3.11        6.00     13.04 o 
   9   6   1     1388.47     1422.27     47.95 o 
  10   6   1     2382.76     2472.83     77.15 o 
  11   6   1       44.40       49.19     33.02 o 
  12   6   1       15.20       55.44     36.37 o 
  13   6   1       11.42       -1.40     37.85 o 
  14   6   1       21.73      -15.30     48.46 o 
  15   6   1       31.36       27.07     54.35 o 
  16   6   1      123.75       80.80     59.93 o 
  17   6   1       37.85       97.14     62.24 o 
  18   6   1       26.54      104.72     71.13 o 
 -18   7   1      384.99      536.31     83.55 o 
 -17   7   1      426.46      476.73     77.88 o 
 -16   7   1      461.64      441.59     74.63 o 
 -15   7   1       85.51      120.43     61.80 o 
 -14   7   1      528.58      412.12     66.80 o 
 -13   7   1      566.12      533.82     67.13 o 
 -12   7   1      841.14      895.48     59.25 o 
 -11   7   1      406.50      383.53     43.55 o 
 -10   7   1       35.41       35.98     40.76 o 
  -9   7   1     2906.87     2852.36     65.34 o 
  -8   7   1      146.28      124.50     16.09 o 
  -7   7   1      527.97      520.81     19.68 o 
  -6   7   1        0.13        8.28      7.95 o 
  -5   7   1     1941.83     1913.66     24.37 o 
  -4   7   1    12475.03    12226.84     78.15 o 
  -3   7   1      716.54      724.19     14.55 o 
  -2   7   1     2077.14     2076.79     22.65 o 
  -1   7   1     2976.57     3010.57     29.07 o 
   0   7   1      435.55      445.49     12.31 o 
   1   7   1      483.87      495.61     13.15 o 
   2   7   1     2464.06     2533.33     25.66 o 
   3   7   1       52.95       45.13      6.81 o 
   4   7   1     1230.15     1111.99     18.25 o 
   5   7   1     2032.58     2064.98     26.90 o 
   6   7   1      157.25      152.83     14.66 o 
   7   7   1     1469.19     1347.16     38.16 o 
   8   7   1      305.31      296.72     38.26 o 
   9   7   1       37.82       44.50     29.94 o 
  10   7   1     3822.46     3893.95    100.45 o 
  11   7   1      310.84      298.55     43.51 o 
  12   7   1       43.53       80.73     39.11 o 
  13   7   1      168.15      168.57     53.00 o 
  14   7   1      651.75      570.55     74.08 o 
  15   7   1      471.76      646.17     81.46 o 
  16   7   1       37.56       77.74     99.52 o 
  17   7   1      386.90      405.17    186.40 o 
 -17   8   1      151.94      335.60     86.06 o 
 -16   8   1      336.62      404.21     76.72 o 
 -15   8   1      755.07      909.11    110.90 o 
 -14   8   1      649.25      731.75     80.10 o 
 -13   8   1       81.90      139.61     60.63 o 
 -12   8   1      246.66      255.78     44.82 o 
 -11   8   1     4400.18     4335.05    125.96 o 
 -10   8   1      157.16      128.75     38.88 o 
  -9   8   1     4149.86     4012.12     97.74 o 
  -8   8   1      962.58      982.10     55.92 o 
  -7   8   1     3045.17     2869.65     80.07 o 
  -6   8   1      256.50      238.33     17.97 o 
  -5   8   1     3459.02     3277.13     47.20 o 
  -4   8   1       16.11       14.35      9.63 o 
  -3   8   1     2843.43     2749.12     28.07 o 
  -2   8   1     1414.34     1499.64     20.78 o 
  -1   8   1    14482.83    14049.69     91.06 o 
   0   8   1     1181.41     1168.69     19.40 o 
   1   8   1        7.00        0.19      7.48 o 
   2   8   1      332.62      305.53     12.49 o 
   3   8   1     9649.50     9435.02     68.42 o 
   4   8   1      262.27      294.36     15.91 o 
   5   8   1     2150.31     2036.36     39.46 o 
   6   8   1     3058.83     3054.47     57.49 o 
   7   8   1     1143.82     1090.32     45.41 o 
   8   8   1       24.08       74.50     37.09 o 
   9   8   1     3148.09     3048.50     93.31 o 
  10   8   1     5139.00     5094.18    117.67 o 
  11   8   1      728.87      842.96     60.81 o 
  12   8   1     1804.81     1863.26     79.19 o 
  13   8   1      169.19      155.48     45.20 o 
  14   8   1       32.46       18.40     56.02 o 
  15   8   1       55.03       28.04    101.71 o 
  16   8   1      736.95      789.31    140.47 o 
 -16   9   1      165.50      183.20     71.08 o 
 -15   9   1     2951.68     2893.01    134.46 o 
 -14   9   1      544.00      432.44     73.01 o 
 -13   9   1       15.47       25.36     58.52 o 
 -12   9   1      847.47      867.46     64.23 o 
 -11   9   1      383.94      412.28     51.17 o 
 -10   9   1     1237.46     1230.09     67.61 o 
  -9   9   1     2127.68     1988.38     77.84 o 
  -8   9   1    14063.24    14207.92    215.37 o 
  -7   9   1       89.47       51.07     31.08 o 
  -6   9   1       66.20       58.32     31.51 o 
  -5   9   1     3326.38     3119.64     58.32 o 
  -4   9   1     6404.03     6357.72    113.80 o 
  -3   9   1      314.49      334.63     22.70 o 
  -2   9   1     2145.74     2097.34     48.18 o 
  -1   9   1      706.02      725.43     25.57 o 
   0   9   1     7829.17     7781.42     92.48 o 
   1   9   1      205.65      213.37     20.35 o 
   2   9   1     4799.50     4791.55     64.32 o 
   3   9   1     4848.45     4971.03     66.35 o 
   4   9   1     1429.11     1426.89     39.13 o 
   5   9   1     2287.16     2204.46     52.38 o 
   6   9   1    16501.44    17214.77    207.02 o 
   7   9   1     2824.55     2907.79    118.73 o 
   8   9   1     1236.34     1170.97     63.46 o 
   9   9   1    10062.49    10186.65    360.33 o 
  10   9   1      176.85      183.11     42.48 o 
  11   9   1       20.02       -4.37     39.61 o 
  12   9   1     1039.11     1149.19     72.55 o 
  13   9   1     1398.46     1361.14    103.94 o 
  14   9   1     1625.92     1786.54    116.34 o 
  15   9   1       87.36       74.04     67.14 o 
  16   9   1       34.41      117.10     71.03 o 
 -15  10   1     1164.37     1345.66    110.31 o 
 -14  10   1      216.77      156.86     65.75 o 
 -13  10   1      244.20      290.60     69.65 o 
 -12  10   1      169.69      133.23     49.64 o 
 -11  10   1     2415.96     2511.19     93.86 o 
 -10  10   1     1309.66     1305.64     72.43 o 
  -9  10   1     2055.48     2161.73     82.47 o 
  -8  10   1      872.02      898.77     60.64 o 
  -7  10   1     4666.21     4668.05    109.61 o 
  -6  10   1      579.11      730.97     51.37 o 
  -5  10   1     2868.39     3063.16     95.30 o 
  -4  10   1       44.74       -6.39     36.54 o 
  -3  10   1     2855.99     2941.45     71.90 o 
  -2  10   1      393.23      374.50     27.89 o 
  -1  10   1    12070.00    11812.40    165.44 o 
   0  10   1     1002.76     1062.90     39.40 o 
   1  10   1        7.31       -8.65     19.12 o 
   2  10   1       15.27       30.64     19.18 o 
   3  10   1    12933.28    12984.54    144.53 o 
   4  10   1       68.84       79.96     26.19 o 
   5  10   1     3720.97     3686.25     77.64 o 
   6  10   1     2415.81     2532.57    128.95 o 
   7  10   1      158.36      229.08     41.59 o 
   8  10   1       91.05       74.27     38.73 o 
   9  10   1     1749.24     1868.52     81.98 o 
  10  10   1     3791.06     3724.41    130.89 o 
  11  10   1     1136.44     1250.73     74.89 o 
  12  10   1      670.01      834.95     67.73 o 
  13  10   1     1210.32     1249.58     80.19 o 
  14  10   1      120.33      131.33     69.79 o 
  15  10   1       60.48      -75.52     93.49 o 
 -14  11   1      127.59      215.56     73.73 o 
 -13  11   1      124.18      134.18     65.19 o 
 -12  11   1      507.47      472.39     61.02 o 
 -11  11   1      468.96      457.24     58.23 o 
 -10  11   1      711.21      876.62     66.81 o 
  -9  11   1      511.46      488.07     54.29 o 
  -8  11   1      250.79      195.98     44.30 o 
  -7  11   1      110.87      184.59     43.69 o 
  -6  11   1       13.39        0.30     34.80 o 
  -5  11   1      813.98      884.89     56.52 o 
  -4  11   1    15091.84    15716.51    379.57 o 
  -3  11   1      533.07      558.68     58.03 o 
  -2  11   1     2976.29     3179.45    140.79 o 
  -1  11   1        9.23       11.40     48.34 o 
   0  11   1      763.09      817.45     55.45 o 
   1  11   1      818.81     1016.89     60.48 o 
   2  11   1     6329.97     6324.29    102.31 o 
   3  11   1     4081.44     4140.27     90.92 o 
   4  11   1      841.90      897.52     45.47 o 
   5  11   1        1.90       10.88     31.83 o 
   6  11   1     2611.39     2553.47    149.88 o 
   7  11   1       73.08       43.34     51.68 o 
   8  11   1      427.86      427.73     51.44 o 
   9  11   1      457.39      549.31     57.78 o 
  10  11   1      695.89      767.46     74.03 o 
  11  11   1     1422.52     1517.28     90.75 o 
  12  11   1     1130.29     1222.89     80.90 o 
  13  11   1     1101.63     1202.73     81.89 o 
  14  11   1        0.54        2.93     66.30 o 
 -13  12   1      345.52      462.13    151.57 o 
 -12  12   1       69.66      137.49     68.94 o 
 -11  12   1       11.20       47.31     48.34 o 
 -10  12   1       33.88        8.37     48.37 o 
  -9  12   1       78.37       14.24     44.66 o 
  -8  12   1      105.80       65.66     46.22 o 
  -7  12   1      497.87      615.62     57.98 o 
  -6  12   1      286.40      328.02     59.94 o 
  -5  12   1       34.47       43.35     48.79 o 
  -4  12   1     1439.64     1455.80    115.23 o 
  -3  12   1      224.59      241.73     53.00 o 
  -2  12   1        3.49        2.24     54.32 o 
  -1  12   1      525.31      650.53     80.62 o 
   0  12   1      816.69      790.24     86.71 o 
   1  12   1      295.37      297.29     53.83 o 
   2  12   1      114.88       57.38     63.80 o 
   3  12   1     2601.52     2522.11    103.10 o 
   4  12   1       10.21       51.55    100.32 o 
   5  12   1       39.31       16.63     26.78 o 
   6  12   1      104.55      134.73     43.76 o 
   7  12   1      485.05      456.55     54.23 o 
   8  12   1      885.26      843.69     66.01 o 
   9  12   1     1181.15     1047.66     72.93 o 
  10  12   1      483.80      455.71     61.30 o 
  11  12   1       17.47       79.25     53.59 o 
  12  12   1      454.90      478.17     64.75 o 
  13  12   1        0.87      -55.81     56.32 o 
 -12  13   1       70.67      -40.06     51.87 o 
 -11  13   1      561.31      693.30     75.21 o 
 -10  13   1      113.88       97.09     66.20 o 
  -9  13   1     1034.67      987.30     88.77 o 
  -8  13   1        3.12       29.47     74.75 o 
  -7  13   1       11.60       27.16     57.10 o 
  -6  13   1        0.93       46.41     53.99 o 
  -5  13   1      158.10      255.01     59.61 o 
  -4  13   1     2275.43     2075.52    165.28 o 
  -3  13   1       11.87       -3.51     49.15 o 
  -2  13   1      123.83       66.33     48.35 o 
   0  13   1      496.09      516.11    103.84 o 
   1  13   1       33.20        0.29     81.45 o 
   2  13   1      775.52      934.49    121.69 o 
   3  13   1        0.29       -3.77     79.11 o 
   4  13   1      285.85      307.75     95.30 o 
   5  13   1      792.55      742.77    104.39 o 
   6  13   1      647.65      662.15     75.50 o 
   7  13   1      324.71      238.48     63.77 o 
   8  13   1        4.55       40.17     47.94 o 
   9  13   1      279.60      254.86     60.80 o 
  10  13   1      791.55      693.62     68.45 o 
  11  13   1      259.35      282.22     70.99 o 
 -10  14   1       73.35        7.14     67.61 o 
  -9  14   1      514.97      519.74     79.58 o 
  -8  14   1      296.44      337.84     73.87 o 
  -7  14   1      103.45       62.52     95.47 o 
  -6  14   1        1.56       10.03     81.17 o 
  -5  14   1     1343.46     1286.41    251.89 o 
  -4  14   1      436.87      639.54    122.36 o 
  -3  14   1      497.78      537.99    112.20 o 
  -2  14   1       17.06      -16.22     77.06 o 
  -1  14   1     3141.83     3195.68    192.38 o 
   0  14   1       31.03       98.70     93.92 o 
   1  14   1        0.39       56.84     83.46 o 
   2  14   1       86.68      168.80     89.78 o 
   3  14   1      932.65     1157.12    136.13 o 
   4  14   1        1.51       61.26     90.68 o 
   5  14   1      148.56      131.54     99.35 o 
   6  14   1       37.65      162.11    102.54 o 
   7  14   1      601.93      872.14    138.58 o 
   8  14   1       33.02       61.16     99.43 o 
   9  14   1       46.45      -31.19     63.23 o 
  -8  15   1     2294.72     2026.25    188.58 o 
  -7  15   1       16.80      252.35    114.12 o 
  -6  15   1       18.61      -95.43     95.43 o 
  -4  15   1     1114.35     1240.71    155.18 o 
  -3  15   1      218.42      293.65    111.46 o 
  -2  15   1      835.80      856.12     95.09 o 
  -1  15   1       69.96      274.87    202.60 o 
   0  15   1     1788.09     1961.62    166.66 o 
   1  15   1       56.97      -12.33     92.52 o 
   2  15   1      485.09      501.62    117.01 o 
   3  15   1      580.19      630.96    125.78 o 
   4  15   1      168.15      -91.22     91.22 o 
   5  15   1      303.02      304.83    105.03 o 
   7  15   1     1185.74     1039.76    149.00 o 
  -4  16   1       44.45      348.89    114.58 o 
  -3  16   1      302.66      167.03     76.87 o 
  -2  16   1       18.97      -66.33     66.33 o 
  -1  16   1     2640.37     2793.02    181.89 o 
   0  16   1      341.79      337.19    216.45 o 
   1  16   1      159.59      343.87    115.83 o 
   3  16   1     2426.92     2441.83    197.65 o 
 -20   0   2      925.43     1059.64    194.13 o 
 -19   0   2     2202.80     2239.68    132.64 o 
 -18   0   2       55.32       45.74     53.20 o 
 -17   0   2     2060.81     2010.77    100.13 o 
 -16   0   2     1112.81     1115.37     79.88 o 
 -15   0   2      757.69      734.98    121.57 o 
 -14   0   2      421.84      389.58     50.07 o 
 -13   0   2      868.72      869.80     75.97 o 
 -12   0   2    11676.63    11754.07    157.64 o 
 -11   0   2    17022.92    16613.04    166.18 o 
 -10   0   2     2360.50     2250.70     33.92 o 
  -9   0   2      860.01      729.38     19.21 o 
  -8   0   2     9970.65     9450.45     82.89 o 
  -7   0   2      485.17      485.02     16.46 o 
  -6   0   2    39423.96    38674.48    314.69 o 
  -5   0   2     2774.49     2933.29     28.24 o 
  -4   0   2    11349.70    11433.29     95.10 o 
  -3   0   2      775.09      789.39     13.77 o 
  -2   0   2    36831.42    38127.11    516.09 o 
   0   0   2     2470.68     2736.10     64.43 o 
   1   0   2     6566.65     6977.49    150.85 o 
   2   0   2    34889.59    34760.70    381.33 o 
   3   0   2      480.96      444.12     11.55 o 
   4   0   2     4784.28     4787.38     42.72 o 
   5   0   2     4915.22     5423.67     49.48 o 
   6   0   2    53945.70    55927.72    405.55 o 
   7   0   2     4497.94     5000.66     50.59 o 
   8   0   2     1155.93     1142.95     20.88 o 
   9   0   2    23376.70    22661.85    168.27 o 
  10   0   2      686.87      688.71     25.67 o 
  11   0   2     1265.13     1310.94     85.13 o 
  12   0   2     1204.86     1352.89    115.13 o 
  13   0   2     4447.03     4476.15     97.71 o 
  14   0   2     1154.04     1080.80     74.29 o 
  15   0   2     4699.97     4676.06    137.74 o 
  16   0   2      273.33      276.62     56.22 o 
  17   0   2      653.61      610.35     78.57 o 
  18   0   2      213.85      258.88    271.19 o 
  19   0   2     3363.95     3574.97    166.52 o 
 -20   1   2       12.59       35.23     41.71 o 
 -19   1   2      670.82      856.66     59.45 o 
 -18   1   2      151.03      184.29     42.63 o 
 -17   1   2      124.99      136.77     38.18 o 
 -16   1   2     1842.42     1925.17     78.02 o 
 -15   1   2     4443.46     4495.74     92.58 o 
 -14   1   2     1774.60     1620.51     55.86 o 
 -13   1   2     3332.30     3285.64     89.78 o 
 -12   1   2     3509.90     3407.48     45.36 o 
 -11   1   2      181.63      190.64     12.50 o 
 -10   1   2      323.89      307.35     11.78 o 
  -9   1   2    15491.66    14704.18     86.65 o 
  -8   1   2      559.89      528.72     11.17 o 
  -7   1   2     3814.72     3674.05     26.90 o 
  -6   1   2     2861.89     2928.55     22.70 o 
  -5   1   2    32594.05    32302.27    180.39 o 
  -4   1   2     1306.79     1562.40     14.29 o 
  -3   1   2    22013.02    22647.26    138.26 o 
  -2   1   2      976.80      965.26     12.06 o 
  -1   1   2     9322.71     9780.86    199.89 o 
   0   1   2      907.10     1111.75     35.29 o 
   1   1   2    14203.79    13914.52    143.07 o 
   2   1   2     4621.77     4551.93     36.29 o 
   3   1   2     3847.71     3930.05     29.95 o 
   4   1   2     1811.93     1860.61     15.25 o 
   5   1   2    18557.13    18414.14     96.42 o 
   6   1   2    19052.50    18394.60     97.95 o 
   7   1   2      613.56      666.09     11.81 o 
   8   1   2     6974.82     6728.38     46.80 o 
   9   1   2     4633.71     4585.59     36.39 o 
  10   1   2        9.42       -6.03      9.33 o 
  11   1   2     2406.73     2507.91     57.39 o 
  12   1   2     5843.54     5881.16     78.51 o 
  13   1   2        3.83      -19.50     20.31 o 
  14   1   2      684.91      559.16     42.38 o 
  15   1   2        3.05      -19.10     34.09 o 
  16   1   2     1967.46     2000.16     71.75 o 
  17   1   2      165.89      156.57     40.33 o 
  18   1   2     1192.47     1365.88    108.05 o 
  19   1   2        1.46       33.11     42.17 o 
 -19   2   2     1147.35     1336.77     69.55 o 
 -18   2   2      137.04      207.80     42.45 o 
 -17   2   2      830.78      848.50     54.00 o 
 -16   2   2      101.39      120.58     34.10 o 
 -15   2   2      156.03      167.10     33.75 o 
 -14   2   2      197.24      191.34     44.22 o 
 -13   2   2     2279.30     2288.05     61.95 o 
 -12   2   2    13943.00    13834.83    109.87 o 
 -11   2   2       55.23       57.80     11.36 o 
 -10   2   2     1694.41     1684.99     22.00 o 
  -9   2   2     2889.65     2835.72     27.78 o 
  -8   2   2       52.97       50.32      6.06 o 
  -7   2   2       37.38       30.65      5.44 o 
  -6   2   2    11158.82    10809.71     65.65 o 
  -5   2   2      839.69      783.95     10.92 o 
  -4   2   2    11900.68    11942.77     71.64 o 
  -3   2   2     5189.27     5652.28     38.17 o 
  -2   2   2     2258.64     2431.31     18.41 o 
  -1   2   2    13491.58    14115.28    111.97 o 
   0   2   2     7880.97     8081.71     73.05 o 
   1   2   2     3352.78     3601.09     33.03 o 
   2   2   2    72186.13    70828.79    450.42 o 
   3   2   2     6532.20     6554.70     43.74 o 
   4   2   2     1208.86     1140.38     12.05 o 
   5   2   2     4611.75     4535.41     33.27 o 
   6   2   2      834.58      763.08     11.89 o 
   7   2   2     1886.50     1878.13     19.58 o 
   8   2   2     4797.34     4781.34     36.42 o 
   9   2   2     4157.78     4060.33     33.82 o 
  10   2   2     1371.94     1334.03     25.48 o 
  11   2   2      476.50      522.81     27.36 o 
  12   2   2     1350.22     1241.35     39.33 o 
  13   2   2      109.26       94.18     23.07 o 
  14   2   2       22.42        3.79     29.04 o 
  15   2   2     2344.70     2272.36     71.53 o 
  16   2   2      997.51     1195.59     61.13 o 
  17   2   2     1110.03     1066.52     62.15 o 
  18   2   2      171.76      152.98     51.34 o 
 -19   3   2        1.69       48.38     40.36 o 
 -18   3   2      328.61      349.67     45.00 o 
 -17   3   2       64.44       60.61     37.27 o 
 -16   3   2        6.88       20.42     33.13 o 
 -15   3   2        1.36      -28.42     28.42 o 
 -14   3   2       12.11       50.23     27.56 o 
 -13   3   2        0.07       41.78     30.22 o 
 -12   3   2       27.82      -18.59     18.59 o 
 -11   3   2     6134.65     5993.50     58.82 o 
 -10   3   2     4109.13     4032.03     36.16 o 
  -9   3   2      558.08      606.95     12.98 o 
  -8   3   2       59.62       61.00      7.19 o 
  -7   3   2      487.93      525.43     11.61 o 
  -6   3   2      505.31      508.01     10.56 o 
  -5   3   2       46.18       63.36      6.88 o 
  -4   3   2       41.59       34.96      4.76 o 
  -3   3   2      472.03      519.13      9.29 o 
  -2   3   2      153.20      187.34      6.11 o 
  -1   3   2    17061.27    17633.82    160.26 o 
   0   3   2     7023.73     7305.69     59.19 o 
   1   3   2      563.09      691.82      9.41 o 
   2   3   2      111.93      102.23      5.16 o 
   3   3   2     3864.23     3945.43     30.11 o 
   4   3   2       33.62       56.76      4.57 o 
   5   3   2     1549.09     1550.50     17.14 o 
   6   3   2     1395.65     1348.01     16.96 o 
   7   3   2      221.08      234.84      9.02 o 
   8   3   2     1128.29     1125.44     17.63 o 
   9   3   2      184.04      209.64     11.43 o 
  10   3   2     2855.37     2688.94     47.25 o 
  11   3   2      991.76      891.63     37.34 o 
  12   3   2      111.80      110.79     24.01 o 
  13   3   2      200.42      162.55     27.36 o 
  14   3   2        8.78        3.87     29.60 o 
  15   3   2       96.64       71.14     34.69 o 
  16   3   2        0.38        8.35     44.84 o 
  17   3   2      183.71      231.44     68.96 o 
  18   3   2       95.73       62.63     49.46 o 
 -19   4   2     1272.34     1450.17     85.17 o 
 -18   4   2      144.72      170.49     50.20 o 
 -17   4   2       63.20       68.16     37.38 o 
 -16   4   2       34.32        4.20     33.77 o 
 -15   4   2      119.24       95.94     32.35 o 
 -14   4   2      601.89      650.44     42.57 o 
 -13   4   2     2044.38     2105.16     61.57 o 
 -12   4   2     6355.86     6384.18     73.52 o 
 -11   4   2      668.68      741.33     21.91 o 
 -10   4   2      801.36      782.56     21.86 o 
  -9   4   2     1054.37     1058.31     18.16 o 
  -8   4   2      200.15      216.24     10.03 o 
  -7   4   2      910.11     1044.53     16.03 o 
  -6   4   2     1730.13     1596.82     19.40 o 
  -5   4   2     6010.46     6449.86     46.32 o 
  -4   4   2    23906.76    25057.07    150.87 o 
  -3   4   2      287.27      325.26      8.89 o 
  -2   4   2      850.12     1009.29     14.33 o 
  -1   4   2      790.96      953.91     11.90 o 
   0   4   2       47.51       74.05      5.06 o 
   1   4   2     4944.07     5090.97     37.04 o 
   2   4   2    11868.07    11252.03     72.54 o 
   3   4   2     2344.52     2352.64     23.11 o 
   4   4   2      265.75      226.94      7.67 o 
   5   4   2     2758.20     2925.47     25.02 o 
   6   4   2      939.71      875.32     14.52 o 
   7   4   2     2607.73     2515.07     25.92 o 
   8   4   2       23.76       38.71      7.58 o 
   9   4   2     4682.30     4484.33     53.23 o 
  10   4   2      410.00      415.06     24.11 o 
  11   4   2      667.95      683.77     38.14 o 
  12   4   2       91.87      167.96     28.85 o 
  13   4   2      190.12      232.51     37.92 o 
  14   4   2       70.49       47.91     36.42 o 
  15   4   2     1388.39     1309.30    102.21 o 
  16   4   2      235.02      119.98     60.83 o 
  17   4   2      244.14      354.36     72.05 o 
  18   4   2       78.12       55.82     82.90 o 
 -19   5   2      537.45      613.88     87.81 o 
 -18   5   2      173.45       76.56     66.78 o 
 -17   5   2      392.32      582.83     78.70 o 
 -16   5   2      715.02      702.02     78.26 o 
 -15   5   2     1264.55     1272.88     68.99 o 
 -14   5   2      198.77      246.97     46.25 o 
 -13   5   2     3096.85     3257.02     88.61 o 
 -12   5   2      402.13      448.03     34.57 o 
 -11   5   2      435.71      422.43     26.99 o 
 -10   5   2     1035.43     1086.74     26.71 o 
  -9   5   2     6525.89     6516.45     65.31 o 
  -8   5   2      803.80      804.41     16.72 o 
  -7   5   2     1239.52     1215.77     18.91 o 
  -6   5   2      682.23      679.99     14.35 o 
  -5   5   2    12393.46    11900.52     77.49 o 
  -4   5   2     1663.56     1589.11     19.64 o 
  -3   5   2     1592.48     1485.59     18.76 o 
  -2   5   2      178.81      236.89      8.16 o 
  -1   5   2    18515.59    18397.59    103.58 o 
   0   5   2     1084.32     1259.79     15.36 o 
   1   5   2     2284.02     2212.23     22.22 o 
   2   5   2     4040.75     4076.01     33.81 o 
   3   5   2     4690.57     4858.31     43.97 o 
   4   5   2     1085.93      985.71     15.68 o 
   5   5   2     5140.53     5085.76     39.52 o 
   6   5   2    14299.92    14209.89     86.74 o 
   7   5   2      394.08      400.18     12.71 o 
   8   5   2     3000.65     3034.39     35.12 o 
   9   5   2     6945.27     6815.31     85.76 o 
  10   5   2      345.80      321.36     22.24 o 
  11   5   2     3930.25     3850.56     93.81 o 
  12   5   2     4738.52     4302.61    107.87 o 
  13   5   2       44.25       82.85     38.25 o 
  14   5   2      348.67      422.39     49.65 o 
  15   5   2      151.50      215.69     61.46 o 
  16   5   2     3058.41     3098.32    269.56 o 
  17   5   2      234.23      193.56     65.72 o 
  18   5   2      617.94      647.52     85.08 o 
 -18   6   2      177.47      246.50    129.67 o 
 -17   6   2       46.79       49.86     58.39 o 
 -16   6   2      740.60      746.49     81.82 o 
 -15   6   2      120.10      111.93     55.56 o 
 -14   6   2       26.65       66.59     82.15 o 
 -13   6   2      355.89      320.49     82.60 o 
 -12   6   2     5488.10     5503.63    190.50 o 
 -11   6   2     1774.42     1852.81     60.68 o 
 -10   6   2       12.54       26.70     15.85 o 
  -9   6   2     2342.24     2422.21     44.85 o 
  -8   6   2    11122.44    10649.63    102.57 o 
  -7   6   2      184.95      209.08     10.98 o 
  -6   6   2    15577.98    14926.49     96.62 o 
  -5   6   2     3791.32     3659.06     33.58 o 
  -4   6   2      410.40      394.68     12.13 o 
  -3   6   2     1015.20      989.57     15.02 o 
  -2   6   2    23863.54    23810.79    133.54 o 
  -1   6   2     2657.83     2460.73     23.03 o 
   0   6   2     3464.94     3537.96     28.79 o 
   1   6   2    20891.87    20782.23    124.28 o 
   2   6   2    19797.90    19251.57    121.98 o 
   3   6   2      287.04      243.28     10.08 o 
   4   6   2     2961.87     2702.89     28.41 o 
   5   6   2      869.83      829.41     17.71 o 
   6   6   2    13746.76    13511.12     93.08 o 
   7   6   2     1881.72     1890.63     27.07 o 
   8   6   2      556.09      562.63     29.68 o 
   9   6   2     5939.35     5995.56    122.33 o 
  10   6   2      110.64       81.46     44.34 o 
  11   6   2     2895.50     2884.03    140.59 o 
  12   6   2     2988.07     3065.88     92.55 o 
  13   6   2     4683.70     4761.72    128.24 o 
  14   6   2      448.61      478.27     52.78 o 
  15   6   2     3264.21     3385.47    157.93 o 
  16   6   2       55.33       34.66     84.65 o 
  17   6   2      392.22      480.70     79.62 o 
 -18   7   2      109.11      110.56     69.24 o 
 -17   7   2        2.75      -46.86     66.82 o 
 -16   7   2     1070.59     1176.83    168.83 o 
 -15   7   2     2626.20     2775.44    126.48 o 
 -14   7   2      178.71      136.48     59.66 o 
 -13   7   2     3081.86     3082.48    120.38 o 
 -12   7   2      403.08      501.56     48.77 o 
 -11   7   2     1739.83     1670.15     69.03 o 
 -10   7   2      115.56      128.46     33.52 o 
  -9   7   2     3899.64     4012.37     59.53 o 
  -8   7   2      931.49      990.65     30.77 o 
  -7   7   2     2256.04     2276.37     35.16 o 
  -6   7   2     2187.84     2130.93     26.41 o 
  -5   7   2    12629.65    12450.96     83.90 o 
  -4   7   2       91.85       97.89      8.62 o 
  -3   7   2     9877.92     9635.12     63.24 o 
  -2   7   2     1374.84     1307.01     18.10 o 
  -1   7   2    20840.83    20369.73    117.58 o 
   0   7   2      231.92      225.07      9.70 o 
   1   7   2     5808.31     5829.59     43.18 o 
   2   7   2     1077.09     1082.20     17.65 o 
   3   7   2       66.80       46.46      8.07 o 
   4   7   2      554.65      543.66     16.54 o 
   5   7   2     8809.53     8450.72     72.72 o 
   6   7   2     8947.99     8948.71     88.06 o 
   7   7   2     4669.60     4504.83    104.42 o 
   8   7   2     2524.22     2482.94     66.49 o 
   9   7   2     4647.18     4649.32    105.63 o 
  10   7   2      148.85      164.60     36.16 o 
  11   7   2     1982.55     2004.98     79.82 o 
  12   7   2     5015.89     5259.81    210.30 o 
  13   7   2      522.21      614.25     55.91 o 
  14   7   2      325.83      332.50     52.75 o 
  15   7   2       78.02      131.95     63.71 o 
  16   7   2     2879.64     3141.04    140.20 o 
  17   7   2       75.15      103.86     68.00 o 
 -17   8   2      140.61      118.76     68.48 o 
 -16   8   2      155.59      150.89     68.60 o 
 -15   8   2      441.45      358.90     69.87 o 
 -14   8   2      252.48      157.87     61.16 o 
 -13   8   2     2245.13     2350.05    203.41 o 
 -12   8   2     9635.09     9706.99    198.93 o 
 -11   8   2      151.04      191.22     40.22 o 
 -10   8   2      757.11      804.01     54.28 o 
  -9   8   2     1217.73     1216.61     92.00 o 
  -8   8   2      569.81      516.74     34.94 o 
  -7   8   2       23.59       33.84     18.36 o 
  -6   8   2     6406.83     6138.57     75.16 o 
  -5   8   2       11.52       19.83     11.29 o 
  -4   8   2     7777.12     7623.34     59.41 o 
  -3   8   2      629.72      601.67     14.54 o 
  -2   8   2     2639.87     2636.51     27.15 o 
  -1   8   2     4478.07     4355.24     38.12 o 
   0   8   2     4728.90     4818.81     40.62 o 
   1   8   2     1946.54     1910.43     27.10 o 
   2   8   2    23018.97    22584.40    138.60 o 
   3   8   2     2323.68     2287.94     33.01 o 
   4   8   2     1035.33      988.45     30.41 o 
   5   8   2     1330.24     1284.85     29.24 o 
   6   8   2      269.36      263.63     23.99 o 
   7   8   2     1278.61     1214.00     58.47 o 
   8   8   2     2743.92     2482.15     77.21 o 
   9   8   2     6414.65     6251.66    127.94 o 
  10   8   2     1358.58     1428.46     70.67 o 
  11   8   2      232.28      285.08     61.55 o 
  12   8   2       64.82       49.40     66.31 o 
  13   8   2       80.43       50.36     43.50 o 
  14   8   2       96.87       10.14     57.09 o 
  15   8   2     2305.43     2614.82    127.12 o 
  16   8   2       66.04       56.43     84.26 o 
 -16   9   2       24.43       34.42     64.31 o 
 -15   9   2      672.17      676.21     87.33 o 
 -14   9   2      236.54      244.85    125.41 o 
 -13   9   2      685.59      644.83    175.14 o 
 -12   9   2       49.35       88.50     61.40 o 
 -11   9   2       16.82      -32.73     36.33 o 
 -10   9   2      521.22      538.16     51.18 o 
  -9   9   2      269.23      216.74     40.46 o 
  -8   9   2        5.08        8.40     31.58 o 
  -7   9   2      781.36      693.29     39.13 o 
  -6   9   2       27.59       28.86     23.24 o 
  -5   9   2      341.38      357.83     26.00 o 
  -4   9   2       62.93       51.47     19.42 o 
  -3   9   2       31.88       34.12     15.64 o 
  -2   9   2        5.45       33.63     12.78 o 
  -1   9   2       31.01       31.41     12.26 o 
   0   9   2       96.21       67.02     13.63 o 
   1   9   2      382.49      322.67     17.18 o 
   2   9   2       62.11       71.84     14.07 o 
   3   9   2       86.14       83.58     14.48 o 
   4   9   2      651.56      607.05     25.67 o 
   5   9   2      442.26      567.79     44.44 o 
   6   9   2      106.39      158.22     34.93 o 
   7   9   2       47.60       55.41     33.36 o 
   8   9   2      120.86       84.91     35.79 o 
   9   9   2      371.06      350.60     46.37 o 
  10   9   2       48.52       43.40     39.13 o 
  11   9   2      852.55      832.47     63.57 o 
  12   9   2      817.50      805.87     65.12 o 
  13   9   2      261.92      241.89     61.03 o 
  14   9   2       60.92       98.95     65.03 o 
  15   9   2       85.28      157.12     69.35 o 
 -16  10   2       61.11      -42.08     96.91 o 
 -15  10   2       39.78      -39.06     63.13 o 
 -14  10   2       33.68       54.08     63.12 o 
 -13  10   2      304.95      340.86    115.91 o 
 -12  10   2      458.68      501.83     57.94 o 
 -11  10   2       80.89       84.67     42.64 o 
 -10  10   2      185.22      270.03     46.73 o 
  -9  10   2     1023.91     1100.05     65.62 o 
  -8  10   2      152.79      126.10     40.82 o 
  -7  10   2     1616.46     1536.79     70.79 o 
  -6  10   2       17.86       30.07     31.89 o 
  -5  10   2     1043.57     1067.62     56.65 o 
  -4  10   2      166.14      176.95     38.84 o 
  -3  10   2       15.24        8.70     26.38 o 
  -2  10   2      128.16      140.86     30.48 o 
  -1  10   2       15.37        1.02     16.61 o 
   0  10   2      212.42      210.10     22.08 o 
   1  10   2        7.60      -12.61     18.83 o 
   2  10   2     5865.64     5826.95     83.87 o 
   3  10   2        0.50       -8.75     23.26 o 
   4  10   2        6.17       -0.34     24.83 o 
   5  10   2     1167.69     1250.06     57.93 o 
   6  10   2      532.20      518.13     46.92 o 
   7  10   2       75.67       89.27     37.45 o 
   8  10   2        4.35      -19.95     36.60 o 
   9  10   2      220.15      242.68     44.31 o 
  10  10   2     1870.15     1801.69     82.81 o 
  11  10   2      101.65      113.89     47.21 o 
  12  10   2        2.65       62.78     48.75 o 
  13  10   2      119.47      129.33     52.91 o 
  14  10   2        1.94        6.02     72.28 o 
  15  10   2      245.07      297.69     79.26 o 
 -15  11   2       69.12       95.95     94.31 o 
 -14  11   2        1.96      -50.71     62.66 o 
 -13  11   2     1432.26     1658.56    110.12 o 
 -12  11   2      439.06      457.47     63.01 o 
 -11  11   2     1339.42     1289.93     76.92 o 
 -10  11   2       34.77      -16.95     40.73 o 
  -9  11   2     1117.62     1209.41     71.58 o 
  -8  11   2       45.58       96.63     41.45 o 
  -7  11   2      620.59      672.96     76.45 o 
  -6  11   2      112.76      134.02     39.27 o 
  -5  11   2     4717.04     4671.71    132.63 o 
  -4  11   2       44.70      120.76     44.56 o 
  -3  11   2      157.26       77.92     55.59 o 
  -2  11   2      262.93      282.93     66.04 o 
  -1  11   2     1687.95     1780.86    113.63 o 
   0  11   2       29.94       63.82     42.05 o 
   1  11   2     1705.67     1755.70     55.87 o 
   2  11   2      336.54      421.52     35.21 o 
   3  11   2     1435.71     1505.31     67.35 o 
   4  11   2      434.34      420.83     37.45 o 
   5  11   2     1375.89     1370.43     62.58 o 
   6  11   2     2051.99     1940.32     65.82 o 
   7  11   2      173.02      153.20     46.46 o 
   8  11   2     2948.58     3068.64    124.21 o 
   9  11   2     1224.69     1297.22     75.35 o 
  10  11   2      166.89       88.18     47.95 o 
  11  11   2       13.77      -26.32     47.17 o 
  12  11   2      372.65      428.54     61.69 o 
  13  11   2       10.45       53.10     53.22 o 
  14  11   2       10.50       -0.92     61.67 o 
 -13  12   2        3.30       89.58     67.52 o 
 -12  12   2     2185.40     2541.09    131.64 o 
 -11  12   2        3.35      -11.94     49.76 o 
 -10  12   2       79.12       89.09     49.61 o 
  -9  12   2      697.33      908.19     68.19 o 
  -8  12   2     5703.56     6101.87    137.49 o 
  -7  12   2      149.21      219.35     56.83 o 
  -6  12   2     2241.47     2385.64    107.18 o 
  -5  12   2      903.88      742.66     71.75 o 
  -4  12   2      116.29      123.08    127.34 o 
  -3  12   2       27.59       49.93     60.28 o 
  -2  12   2     4797.61     5016.25    184.43 o 
  -1  12   2      934.71      935.78     94.27 o 
   0  12   2     1109.77     1000.08     73.80 o 
   1  12   2     2921.76     3184.78    113.45 o 
   2  12   2     4383.38     4530.90    261.49 o 
   3  12   2       10.91      112.75     45.13 o 
   4  12   2     1130.73     1106.88     63.80 o 
   5  12   2      889.13      961.63     62.17 o 
   6  12   2     4428.55     4384.19    156.15 o 
   7  12   2     1244.70     1305.46     73.68 o 
   8  12   2     1268.93     1304.99     76.66 o 
   9  12   2     5282.41     5465.65    135.98 o 
  10  12   2      664.99      674.10     82.13 o 
  11  12   2     1831.83     2074.61     97.12 o 
  12  12   2      649.61      676.11     70.58 o 
 -12  13   2      356.41      322.43     76.45 o 
 -11  13   2      299.65      328.18     70.76 o 
 -10  13   2     1097.36     1139.46    148.74 o 
  -9  13   2     1870.42     2192.54    118.57 o 
  -8  13   2      334.65      368.68     70.54 o 
  -7  13   2      283.33      288.81     63.03 o 
  -6  13   2      266.38      135.87     57.54 o 
  -5  13   2     3957.99     4018.10    137.71 o 
  -4  13   2      122.91      245.25     80.10 o 
  -3  13   2     2887.48     3277.54    125.01 o 
  -2  13   2      267.58      294.51     75.00 o 
  -1  13   2     3672.95     3786.33    128.12 o 
   0  13   2      580.90      590.19     68.70 o 
   1  13   2     1369.85     1361.59    139.58 o 
   2  13   2     2016.70     1947.42    160.65 o 
   3  13   2      530.21      416.01    104.09 o 
   4  13   2       68.51      115.65     85.24 o 
   5  13   2     2714.18     2776.07    178.93 o 
   6  13   2     2875.52     1493.23    117.59 o 
   7  13   2        2.21      -44.20     44.20 o 
   8  13   2      950.10     1064.37     75.54 o 
   9  13   2      305.58      287.31     56.00 o 
  10  13   2       53.90       -2.48     52.19 o 
  11  13   2      154.20      165.45     59.15 o 
 -10  14   2       44.24      -23.09     64.29 o 
  -9  14   2       62.63       -2.77     96.95 o 
  -8  14   2      227.46      264.94     70.94 o 
  -7  14   2      231.89      398.80    156.02 o 
  -6  14   2     3056.96     3007.09    299.80 o 
  -5  14   2       19.53       55.51     60.73 o 
  -4  14   2     1916.14     1498.90    431.07 o 
  -3  14   2       46.49       55.12     99.16 o 
  -2  14   2      173.63      318.44    103.74 o 
  -1  14   2      116.12      190.55     99.31 o 
   0  14   2       57.16      128.81     96.61 o 
   1  14   2      134.22      193.10     93.53 o 
   2  14   2     3460.86     3860.78    209.13 o 
   3  14   2     3554.75     3379.65    200.33 o 
   4  14   2      901.51      682.38    116.74 o 
   5  14   2      338.97      426.52    115.44 o 
   7  14   2      294.98      269.18    108.04 o 
   8  14   2       49.04      -48.05     92.23 o 
   9  14   2      820.44      904.77    143.71 o 
  -8  15   2      179.14      241.30    140.81 o 
  -7  15   2        7.35      -26.64     88.61 o 
  -6  15   2       74.18       33.45     93.99 o 
  -5  15   2      488.32      475.35    125.58 o 
  -4  15   2      431.44      600.67    117.52 o 
  -3  15   2      211.68      182.07     71.37 o 
  -2  15   2       16.29      -10.50     64.67 o 
  -1  15   2       97.43       91.63     94.64 o 
   0  15   2      496.29      487.41    116.73 o 
   1  15   2      161.42      166.73     98.23 o 
   2  15   2      296.85      161.08    105.03 o 
   3  15   2      512.78      500.82    121.78 o 
   4  15   2        0.26      126.63    100.42 o 
   5  15   2      176.54      195.83    113.71 o 
   6  15   2     1222.33     1156.59    142.92 o 
   7  15   2      362.61      434.57    128.44 o 
  -4  16   2       12.22        4.86    117.55 o 
  -3  16   2       83.87       -6.64    111.65 o 
  -2  16   2      318.37      236.03    105.00 o 
  -1  16   2      173.36      382.54    119.91 o 
   0  16   2        5.11        1.70    102.76 o 
   1  16   2        1.08        2.57     98.81 o 
   2  16   2      944.50     1045.16    150.95 o 
   3  16   2        3.45       71.39     80.70 o 
 -20   1   3       12.96       -7.39     42.68 o 
 -19   1   3      450.70      544.92     51.51 o 
 -18   1   3      158.41      129.05     40.31 o 
 -17   1   3      839.36      854.63     53.30 o 
 -16   1   3      843.15      819.39     49.89 o 
 -15   1   3      355.39      317.59     53.12 o 
 -14   1   3      433.90      375.73     35.25 o 
 -13   1   3     3826.23     3714.88     76.44 o 
 -12   1   3     2880.61     2888.33     56.40 o 
 -11   1   3     1883.53     1847.98     28.99 o 
 -10   1   3     3753.49     3724.59     33.36 o 
  -9   1   3     7010.81     7225.32     50.67 o 
  -8   1   3      108.83      138.70      7.08 o 
  -7   1   3      938.06     1016.95     13.55 o 
  -6   1   3    15584.79    16004.36     94.63 o 
  -5   1   3     3055.76     3310.01     23.85 o 
  -4   1   3      980.56     1118.30     11.18 o 
  -3   1   3    57447.27    60877.94    472.85 o 
  -2   1   3     7321.02     7270.86     88.08 o 
  -1   1   3     6785.31     7118.60    107.12 o 
   0   1   3     6389.53     6870.53     74.40 o 
   1   1   3      650.86      766.48     18.53 o 
   2   1   3    22528.68    22906.49    210.70 o 
   3   1   3       18.24       27.78      3.90 o 
   4   1   3     1651.46     1808.45     17.05 o 
   5   1   3    14901.70    14911.85     89.12 o 
   6   1   3     8479.23     8904.66     51.99 o 
   7   1   3     7106.97     6941.02     43.88 o 
   8   1   3     4148.85     3906.46     30.03 o 
   9   1   3      512.96      493.95     15.39 o 
  10   1   3       25.54       27.36      9.52 o 
  11   1   3     3473.95     3152.00     41.40 o 
  12   1   3     1708.26     1584.39     43.15 o 
  13   1   3     1724.60     1724.53     46.80 o 
  14   1   3       10.70       33.56     23.37 o 
  15   1   3     1942.16     1950.51     68.74 o 
  16   1   3      630.46      577.27     66.95 o 
  17   1   3      557.03      530.68     91.78 o 
  18   1   3      397.97      381.98     50.23 o 
 -20   2   3      466.99      439.28     53.09 o 
 -19   2   3     1036.77     1064.15     64.28 o 
 -18   2   3       44.88        5.54     37.29 o 
 -17   2   3      355.75      404.48     44.52 o 
 -16   2   3     1567.88     1595.57     98.68 o 
 -15   2   3       18.48       22.15     28.56 o 
 -14   2   3      207.57      249.87     33.40 o 
 -13   2   3     5162.23     5173.60    161.49 o 
 -12   2   3     5113.04     4984.62     75.01 o 
 -11   2   3      625.64      639.98     21.41 o 
 -10   2   3     1304.01     1349.49     19.71 o 
  -9   2   3    28286.44    27683.13    151.08 o 
  -8   2   3     2549.88     2641.95     25.62 o 
  -7   2   3    10867.97    10659.43     65.92 o 
  -6   2   3      259.89      207.29      7.29 o 
  -5   2   3     1053.88     1290.77     12.94 o 
  -4   2   3     3096.60     3085.79     25.31 o 
  -3   2   3    35611.72    36720.27    232.69 o 
  -2   2   3    40620.96    42396.95    285.67 o 
  -1   2   3    59548.24    60428.09    512.80 o 
   0   2   3    14845.17    15846.52    164.21 o 
   1   2   3    25787.88    25727.42    237.91 o 
   2   2   3     3735.14     3577.43     30.83 o 
   3   2   3     1556.64     1456.54     15.41 o 
   4   2   3    16119.14    15557.33     96.16 o 
   5   2   3      465.66      297.75     10.15 o 
   6   2   3      233.10      227.39      7.14 o 
   7   2   3     1026.06      973.09     16.81 o 
   8   2   3     7038.03     6961.69     47.29 o 
   9   2   3      505.91      524.75     17.76 o 
  10   2   3     2003.42     2007.89     30.26 o 
  11   2   3      399.01      411.57     21.28 o 
  12   2   3     9716.88     9228.37    116.65 o 
  13   2   3      492.60      518.59     31.51 o 
  14   2   3     2039.06     2160.54     54.09 o 
  15   2   3        7.01       14.05     32.16 o 
  16   2   3      467.66      496.96     77.21 o 
  17   2   3      161.64      126.46     62.97 o 
  18   2   3     1035.50     1034.57    105.83 o 
 -19   3   3      269.83      341.47     47.36 o 
 -18   3   3      241.94      218.60     43.37 o 
 -17   3   3     1587.92     1592.06     68.11 o 
 -16   3   3     7847.69     7789.07    129.00 o 
 -15   3   3      860.43      810.42     48.05 o 
 -14   3   3     3887.35     3984.95    149.23 o 
 -13   3   3       29.56       40.51     30.02 o 
 -12   3   3      737.94      796.36     63.95 o 
 -11   3   3      778.83      749.44     27.56 o 
 -10   3   3     8847.69     8672.35     58.72 o 
  -9   3   3      268.33      329.16     11.14 o 
  -8   3   3     6341.81     6189.33     43.26 o 
  -7   3   3      165.03      180.49      8.83 o 
  -6   3   3    17521.83    17122.94     98.63 o 
  -5   3   3     5190.71     5302.47     38.09 o 
  -4   3   3     4760.17     4943.03     36.26 o 
  -3   3   3    20409.82    20744.29    122.78 o 
  -2   3   3    48895.88    49599.27    313.47 o 
  -1   3   3    14853.90    15513.93    109.40 o 
   0   3   3    38293.48    38168.63    285.41 o 
   1   3   3    31935.69    32752.91    223.09 o 
   2   3   3     1094.35     1159.17     13.26 o 
   3   3   3     3758.45     3829.38     36.13 o 
   4   3   3      138.60      146.20      7.83 o 
   5   3   3    19440.77    19181.79    118.09 o 
   6   3   3     3275.46     3118.12     26.61 o 
   7   3   3    15039.58    14206.90     85.97 o 
   8   3   3     5588.11     5510.92     47.81 o 
   9   3   3     4586.42     4398.26     46.79 o 
  10   3   3      184.22      167.66     13.99 o 
  11   3   3     6538.09     6465.21     93.84 o 
  12   3   3     1573.10     1513.54     56.65 o 
  13   3   3      170.92      153.76     29.89 o 
  14   3   3      172.65      251.32     31.79 o 
  15   3   3     6300.74     6307.54    137.86 o 
  16   3   3      878.35      899.33     67.69 o 
  17   3   3      664.47      701.07     99.84 o 
  18   3   3     1147.79     1028.36     96.73 o 
 -19   4   3     1306.27     1156.25    115.54 o 
 -18   4   3      186.69      191.33     43.63 o 
 -17   4   3      612.52      591.85     48.87 o 
 -16   4   3     1816.64     1771.95     67.64 o 
 -15   4   3       85.78       58.59     31.13 o 
 -14   4   3      293.52      289.25     35.49 o 
 -13   4   3     8251.09     8222.37    122.89 o 
 -12   4   3      102.85      142.56     24.68 o 
 -11   4   3      906.00      808.91     32.04 o 
 -10   4   3      759.10      746.38     19.19 o 
  -9   4   3    22487.58    21988.63    124.62 o 
  -8   4   3     1491.32     1474.88     24.22 o 
  -7   4   3    13828.55    13775.48     84.13 o 
  -6   4   3     3548.81     3555.45     30.98 o 
  -5   4   3     4771.63     4903.83     37.35 o 
  -4   4   3    10680.58    10943.03     74.94 o 
  -3   4   3    18578.36    18352.82    117.09 o 
  -2   4   3    14845.73    15358.61     98.34 o 
  -1   4   3       94.29       93.35      6.07 o 
   0   4   3    24428.29    24518.59    153.51 o 
   1   4   3     1694.82     1470.53     16.98 o 
   2   4   3     6039.08     5905.79     47.31 o 
   3   4   3     6926.72     7182.28     63.33 o 
   4   4   3    17084.78    16965.29    112.22 o 
   5   4   3    17184.48    16856.79    125.69 o 
   6   4   3      104.86       84.36      6.47 o 
   7   4   3      107.70      113.84      7.63 o 
   8   4   3    10812.57    10543.48     79.08 o 
   9   4   3      902.53      860.79     22.22 o 
  10   4   3      733.54      771.58     55.83 o 
  11   4   3        5.08       20.14     23.74 o 
  12   4   3    10782.56    10703.75    250.02 o 
  13   4   3     1110.95     1003.13     60.21 o 
  14   4   3     2909.68     2887.53     91.30 o 
  15   4   3       19.56       22.22     52.31 o 
  16   4   3       40.14       61.80     56.48 o 
  17   4   3      446.52      524.29     77.79 o 
  18   4   3     2365.42     2580.51    131.49 o 
 -19   5   3      164.92      134.07    108.27 o 
 -18   5   3      216.03      321.52    100.32 o 
 -17   5   3      589.12      621.18    159.80 o 
 -16   5   3     1040.64      937.79     65.90 o 
 -15   5   3       14.90        8.13     30.82 o 
 -14   5   3       60.70       74.87     29.15 o 
 -13   5   3     4426.84     4291.60     84.49 o 
 -12   5   3      800.96      786.88     54.51 o 
 -11   5   3     1268.77     1322.38     50.37 o 
 -10   5   3     7453.44     7411.28     85.50 o 
  -9   5   3     9566.56     9624.27     76.46 o 
  -8   5   3      217.04      245.71     11.33 o 
  -7   5   3     2607.74     2530.92     27.24 o 
  -6   5   3    16708.58    16518.06    103.27 o 
  -5   5   3      382.22      389.72     11.46 o 
  -4   5   3      634.74      720.42     15.32 o 
  -3   5   3    21793.95    21873.71    133.39 o 
  -2   5   3       95.16       95.00      5.93 o 
  -1   5   3      117.56      142.53      6.12 o 
   0   5   3     8187.64     8087.02     50.69 o 
   1   5   3     1131.27     1117.35     15.09 o 
   2   5   3    18152.14    18312.79    119.56 o 
   3   5   3        7.52        7.80      5.18 o 
   4   5   3      408.94      359.02     12.79 o 
   5   5   3    12001.44    11690.75     71.67 o 
   6   5   3     2748.15     2654.22     29.44 o 
   7   5   3      855.57      828.70     21.79 o 
   8   5   3    11709.74    11271.68     96.31 o 
   9   5   3     1305.53     1283.39     57.68 o 
  10   5   3     3197.21     3047.57     82.09 o 
  11   5   3     1613.82     1607.40     66.98 o 
  12   5   3     1730.15     1753.35     73.11 o 
  13   5   3     1046.96      945.04     60.71 o 
  14   5   3      479.49      542.16     54.66 o 
  15   5   3      530.45      554.11     75.89 o 
  16   5   3      428.76      512.31     78.91 o 
  17   5   3     1568.51     1745.28    230.47 o 
 -18   6   3        8.90        3.36     58.48 o 
 -17   6   3      117.41      220.50     67.98 o 
 -16   6   3       30.70      -49.61     50.49 o 
 -15   6   3       73.30       38.36     54.96 o 
 -14   6   3        1.28       30.25     35.14 o 
 -13   6   3      234.79      272.73     50.31 o 
 -12   6   3      585.18      593.03     39.26 o 
 -11   6   3      303.92      300.90     30.16 o 
 -10   6   3        8.78        7.45     15.77 o 
  -9   6   3        3.51        0.70     14.26 o 
  -8   6   3        2.07       -4.54      9.07 o 
  -7   6   3     1098.70     1094.86     19.09 o 
  -6   6   3      942.52      920.30     17.12 o 
  -5   6   3      858.69      943.55     16.91 o 
  -4   6   3      169.06      140.90      8.18 o 
  -3   6   3      139.80      184.65      8.32 o 
  -2   6   3     2643.69     2641.10     23.74 o 
  -1   6   3     1976.04     2044.73     26.94 o 
   0   6   3     2699.86     2803.53     24.75 o 
   1   6   3     1556.83     1627.03     18.58 o 
   2   6   3       77.47       73.55      6.56 o 
   3   6   3     2079.95     2136.93     22.96 o 
   4   6   3      460.52      522.04     12.85 o 
   5   6   3      610.71      589.17     13.16 o 
   6   6   3       36.05       41.25      8.12 o 
   7   6   3      257.65      238.30     21.22 o 
   8   6   3      120.45      117.12     26.84 o 
   9   6   3     1881.24     2017.54    104.41 o 
  10   6   3      392.30      383.19     42.57 o 
  11   6   3      127.61      157.42     39.91 o 
  12   6   3      381.75      304.34     59.85 o 
  13   6   3       23.03       -4.97     39.01 o 
  14   6   3      121.43       98.36     45.47 o 
  15   6   3        0.62       37.30     54.99 o 
  16   6   3        0.03       15.27     58.12 o 
  17   6   3       20.15       12.42     66.21 o 
 -18   7   3      159.18      159.75     73.32 o 
 -17   7   3      329.87      372.54     73.29 o 
 -16   7   3       73.44       53.32     61.27 o 
 -15   7   3       86.68      152.77     61.19 o 
 -14   7   3      116.86      142.77     57.03 o 
 -13   7   3     2918.93     2957.25    118.24 o 
 -12   7   3     1320.78     1343.40    115.60 o 
 -11   7   3      740.37      770.43     42.56 o 
 -10   7   3      471.46      474.73     34.84 o 
  -9   7   3       18.07       26.70     16.58 o 
  -8   7   3        5.07        2.95     14.71 o 
  -7   7   3      196.71      200.19     15.04 o 
  -6   7   3     5770.64     5743.44     47.67 o 
  -5   7   3       84.69       83.76      9.14 o 
  -4   7   3        4.48       -3.47      6.86 o 
  -3   7   3     5992.50     5736.38     42.49 o 
  -2   7   3      249.76      268.30      9.69 o 
  -1   7   3     1227.52     1148.36     17.34 o 
   0   7   3     1490.55     1506.21     18.35 o 
   1   7   3      808.39      827.45     16.71 o 
   2   7   3     4360.27     4243.19     37.37 o 
   3   7   3      614.87      631.23     14.07 o 
   4   7   3      546.31      594.81     13.95 o 
   5   7   3     1656.07     1665.87     27.65 o 
   6   7   3       98.51      105.73     14.27 o 
   7   7   3     4880.52     4845.38    126.37 o 
   8   7   3      670.49      680.94     47.01 o 
   9   7   3      491.32      525.44     52.17 o 
  10   7   3        6.89      -31.35     31.35 o 
  11   7   3     1434.74     1405.99     68.63 o 
  12   7   3      481.57      470.24    134.85 o 
  13   7   3      377.88      362.46     51.79 o 
  14   7   3      324.54      460.65     56.58 o 
  15   7   3       10.55       34.23     91.13 o 
  16   7   3       20.56        7.61     65.44 o 
 -17   8   3      518.06      609.27     85.36 o 
 -16   8   3      262.28      246.59     70.95 o 
 -15   8   3      613.38      568.24     78.27 o 
 -14   8   3       50.75      146.56     61.15 o 
 -13   8   3     3177.48     3211.99    125.31 o 
 -12   8   3       37.93       18.28     36.75 o 
 -11   8   3       69.31       64.31     36.40 o 
 -10   8   3      126.63      169.35     45.64 o 
  -9   8   3     6870.91     6642.55    128.33 o 
  -8   8   3       29.88       35.54     19.30 o 
  -7   8   3     9562.93     9158.14    100.62 o 
  -6   8   3      242.75      226.18     17.27 o 
  -5   8   3     5032.36     4821.32     59.17 o 
  -4   8   3      291.98      305.94     14.45 o 
  -3   8   3     8454.27     8220.97     62.39 o 
  -2   8   3     2655.52     2436.59     25.60 o 
  -1   8   3      151.29      164.50      9.29 o 
   0   8   3     1827.79     1758.17     22.56 o 
   1   8   3     6257.48     6096.77     53.58 o 
   2   8   3     1527.97     1498.72     25.49 o 
   3   8   3      691.35      678.51     19.74 o 
   4   8   3     6506.72     6186.53    100.73 o 
   5   8   3     4052.73     3728.59    101.89 o 
   6   8   3      190.56      197.74     34.49 o 
   7   8   3     4574.75     4509.17    102.66 o 
   8   8   3     2614.88     2680.87     82.59 o 
   9   8   3      426.55      447.06     51.29 o 
  10   8   3      555.21      545.87     52.46 o 
  11   8   3      364.23      463.94     52.38 o 
  12   8   3     2642.91     2645.54     91.30 o 
  13   8   3       50.27       99.01     46.44 o 
  14   8   3     1688.48     1841.06     96.51 o 
  15   8   3       21.06       72.86     63.50 o 
  16   8   3       44.90      -36.62     59.71 o 
 -17   9   3      589.48      748.44     95.89 o 
 -16   9   3     3626.66     4080.67    218.31 o 
 -15   9   3      381.53      389.03     73.68 o 
 -14   9   3     1839.93     1918.02    150.65 o 
 -13   9   3      156.92      124.03     58.21 o 
 -12   9   3     1114.07     1065.83     67.36 o 
 -11   9   3     1245.63     1185.37     67.89 o 
 -10   9   3     7358.44     7212.98    141.87 o 
  -9   9   3       91.38       78.40     37.02 o 
  -8   9   3     1076.88      995.91     58.02 o 
  -7   9   3      502.10      560.74     46.69 o 
  -6   9   3    11250.86    11222.80    149.93 o 
  -5   9   3      826.83      840.45     28.79 o 
  -4   9   3      810.73      783.06     24.28 o 
  -3   9   3      345.65      342.67     18.17 o 
  -2   9   3    31791.15    31525.61    243.67 o 
  -1   9   3      249.19      221.47     15.85 o 
   0   9   3     6337.55     6077.77     61.80 o 
   1   9   3    10471.17    10311.45     90.97 o 
   2   9   3     1150.45     1131.98     29.72 o 
   3   9   3      703.42      715.33     35.26 o 
   4   9   3     3342.20     3291.15     82.33 o 
   5   9   3     5223.61     5132.62    126.48 o 
   6   9   3      136.50      188.04     36.51 o 
   7   9   3     1978.86     1875.38     71.46 o 
   8   9   3     1706.34     1666.84     70.75 o 
   9   9   3       93.96      161.92     42.24 o 
  10   9   3      381.68      442.81     52.24 o 
  11   9   3     3852.10     3932.59    156.16 o 
  12   9   3      450.52      532.33     59.30 o 
  13   9   3      173.07      184.66     82.49 o 
  14   9   3      247.54      175.44     55.22 o 
  15   9   3     1662.29     1670.35    117.47 o 
 -16  10   3      941.20     1215.98    109.32 o 
 -15  10   3      278.52      218.06     69.09 o 
 -14  10   3       36.20       -0.52     57.35 o 
 -13  10   3     2364.35     2650.82    130.22 o 
 -12  10   3      275.95      253.90     49.97 o 
 -11  10   3       12.72      -11.12     39.36 o 
 -10  10   3      122.76      135.79     45.02 o 
  -9  10   3     6857.69     6838.41    137.65 o 
  -8  10   3      675.41      710.42     78.12 o 
  -7  10   3     6537.45     6567.35    169.50 o 
  -6  10   3      226.41      253.62     38.94 o 
  -5  10   3      731.46      761.67     58.10 o 
  -4  10   3      166.99      162.24     59.78 o 
  -3  10   3     7041.40     7099.48    218.09 o 
  -2  10   3     1704.95     1668.40     66.96 o 
  -1  10   3     1234.25     1243.16     50.39 o 
   0  10   3     5703.47     5580.22     85.65 o 
   1  10   3     2004.45     1978.50     56.27 o 
   2  10   3     1578.02     1599.36     58.75 o 
   3  10   3     3637.94     3668.31     76.68 o 
   4  10   3     6150.09     6232.05    102.69 o 
   5  10   3     2181.25     2279.24     77.58 o 
   6  10   3       46.20       24.40     48.08 o 
   7  10   3      352.31      350.84     45.56 o 
   8  10   3      765.65      878.16     60.51 o 
   9  10   3        7.34       29.73     38.97 o 
  10  10   3      169.67      168.56     48.46 o 
  11  10   3      427.68      447.24     58.15 o 
  12  10   3     2997.90     3036.49    108.01 o 
  13  10   3        2.75      -21.98     48.48 o 
  14  10   3     1624.15     1647.23    138.79 o 
 -15  11   3      126.77      163.86     70.28 o 
 -14  11   3        7.37       73.71     64.78 o 
 -13  11   3     2463.94     2593.94    235.09 o 
 -12  11   3      929.13     1038.37     90.93 o 
 -11  11   3       13.41       56.74     43.78 o 
 -10  11   3     2607.06     2624.33     95.83 o 
  -9  11   3     1806.53     2024.81     86.21 o 
  -8  11   3      150.46      181.54     43.85 o 
  -7  11   3     1040.41     1033.68     80.01 o 
  -6  11   3     6167.87     6410.09    163.93 o 
  -5  11   3      208.24      150.45     48.26 o 
  -4  11   3     1335.13     1492.11    116.25 o 
  -3  11   3     5812.20     5863.29    200.42 o 
  -2  11   3      108.00       27.48     53.71 o 
  -1  11   3     1202.48     1152.39     74.05 o 
   0  11   3     5659.72     5934.99    202.22 o 
   1  11   3       36.16       72.30     33.75 o 
   2  11   3     2372.10     2318.68    108.08 o 
   3  11   3       42.53       67.59     28.36 o 
   4  11   3      280.01      293.59     35.03 o 
   5  11   3     5596.54     5629.71    102.98 o 
   6  11   3      804.00      984.56     58.93 o 
   7  11   3      561.72      674.66     73.51 o 
   8  11   3     2917.45     2968.15     99.34 o 
   9  11   3      581.34      566.84     59.80 o 
  10  11   3      353.84      296.74     55.18 o 
  11  11   3      586.19      726.68     68.34 o 
  12  11   3      716.43      752.55     70.74 o 
  13  11   3      493.06      495.83     67.06 o 
 -13  12   3      258.41      233.50     73.40 o 
 -12  12   3      103.29       57.58     67.78 o 
 -11  12   3       87.94       24.62     50.00 o 
 -10  12   3        4.62       75.90     46.99 o 
  -9  12   3     1407.07     1317.22    122.58 o 
  -8  12   3       60.90       75.41     55.06 o 
  -7  12   3      110.16      111.01     54.25 o 
  -6  12   3      361.32      423.53     64.67 o 
  -5  12   3      344.74      271.68     59.82 o 
  -4  12   3     1283.63     1362.83    114.10 o 
  -3  12   3      171.87      273.03     72.47 o 
  -2  12   3      531.35      568.25     63.03 o 
  -1  12   3        2.00       37.20     45.72 o 
   0  12   3      176.40      122.91     50.38 o 
   1  12   3      336.68      339.24     57.69 o 
   2  12   3      140.01      157.38     38.70 o 
   3  12   3      155.44      116.21     38.32 o 
   4  12   3        5.79       27.07     53.61 o 
   5  12   3      111.50      100.11     89.65 o 
   6  12   3      124.45       82.95     49.87 o 
   7  12   3       23.56       52.60     43.15 o 
   8  12   3      580.21      559.81     61.19 o 
   9  12   3        3.38      -13.95     46.66 o 
  10  12   3      101.02      118.48     52.61 o 
  11  12   3       15.18       38.29     53.21 o 
  12  12   3       36.90       47.14     53.71 o 
 -12  13   3      394.11      562.65    114.19 o 
 -11  13   3        8.09      -10.93     57.80 o 
 -10  13   3      217.17      346.05     71.74 o 
  -9  13   3       14.28      -49.51     54.35 o 
  -8  13   3       66.58       83.39     59.16 o 
  -7  13   3       84.12       88.85     56.84 o 
  -6  13   3      908.94      934.69    167.15 o 
  -5  13   3       33.07      -72.11     72.11 o 
  -4  13   3       33.14      -26.66     50.43 o 
  -3  13   3      300.44      285.01     80.30 o 
  -2  13   3      210.49      172.45     54.50 o 
  -1  13   3      159.83      195.23     57.98 o 
   0  13   3       41.34       17.04     48.77 o 
   1  13   3       65.99       35.20     51.31 o 
   2  13   3      149.90      122.33     84.25 o 
   3  13   3      107.12      136.59     81.57 o 
   4  13   3      104.44      109.17     89.28 o 
   5  13   3      818.63      830.06     82.84 o 
   6  13   3       60.18       61.79    142.67 o 
   7  13   3        5.18       57.21     71.39 o 
   8  13   3      333.76      217.93     70.71 o 
   9  13   3       21.12       69.53     51.92 o 
  10  13   3      176.38      166.99     62.29 o 
  11  13   3      336.71      329.55     74.29 o 
 -10  14   3      282.39      460.81     78.22 o 
  -9  14   3      505.95      580.64     83.64 o 
  -8  14   3        6.06       50.70    104.88 o 
  -7  14   3     1391.16     1495.82    103.50 o 
  -6  14   3        6.63       44.25     59.20 o 
  -5  14   3      587.51      423.89     70.69 o 
  -4  14   3       19.38       34.69     46.65 o 
  -3  14   3      610.75      640.66    164.83 o 
  -2  14   3      804.21      832.12     81.41 o 
  -1  14   3        8.87      -78.92     84.77 o 
   0  14   3      206.40      176.77     93.55 o 
   1  14   3     1741.72     1836.90    169.93 o 
   2  14   3      310.57      290.63     99.24 o 
   3  14   3       81.34      -76.11     77.88 o 
   4  14   3     1116.06     1020.82    135.75 o 
   5  14   3      344.07      731.24    129.07 o 
   6  14   3       22.57       -5.59     89.06 o 
   7  14   3      308.23      277.19    113.82 o 
   8  14   3      427.36      459.17    126.24 o 
   9  14   3      241.83      215.16    142.56 o 
  -8  15   3      389.44      337.76     85.85 o 
  -7  15   3      250.32      168.11    121.98 o 
  -6  15   3     1713.30     1937.16    256.30 o 
  -5  15   3      681.39      800.99     94.62 o 
  -4  15   3       37.75      286.11    104.95 o 
  -3  15   3        9.00      -27.62     64.26 o 
  -2  15   3     3415.39     3896.88    224.85 o 
  -1  15   3       21.51      -84.40     84.40 o 
   0  15   3      933.18      978.26    141.18 o 
   1  15   3     1279.32     1179.47    146.35 o 
   2  15   3      198.39      234.28    108.30 o 
   3  15   3       62.72      222.40     99.70 o 
   4  15   3      980.46      906.24    133.91 o 
   5  15   3      785.46      947.13    137.35 o 
   6  15   3      423.91      430.18    118.87 o 
  -4  16   3      205.77      306.51     68.50 o 
  -3  16   3     1810.68     1792.33    161.01 o 
  -2  16   3     1131.13     1355.12    376.55 o 
  -1  16   3       52.38       98.58    105.79 o 
   0  16   3      265.19      346.64    115.34 o 
   1  16   3     1577.73     1727.07    174.22 o 
   2  16   3      342.62      355.55    119.58 o 
 -20   0   4      766.66      714.82     83.61 o 
 -19   0   4       12.31       15.25     53.79 o 
 -18   0   4     1478.41     1721.95    128.70 o 
 -17   0   4     2249.11     2289.42    103.92 o 
 -16   0   4      847.50      878.14     71.94 o 
 -15   0   4       15.26        7.04     38.46 o 
 -14   0   4     2994.44     3045.09    137.10 o 
 -13   0   4       83.01      117.39    108.82 o 
 -12   0   4       55.15        7.62     28.54 o 
 -11   0   4        3.22       14.28     11.51 o 
 -10   0   4    29566.69    28996.30    223.21 o 
  -9   0   4      122.10      148.40     12.85 o 
  -8   0   4     9094.26     9265.27     79.68 o 
  -7   0   4    23367.94    24312.49    171.25 o 
  -6   0   4     4054.92     4064.16     42.02 o 
  -5   0   4     1670.08     1693.53     22.67 o 
  -4   0   4    39153.46    40284.98    442.72 o 
  -3   0   4    63441.15    64477.45   1191.51 o 
  -2   0   4    15141.79    15748.51    496.23 o 
  -1   0   4     9006.53     8996.69    151.23 o 
   0   0   4    12381.75    12722.71    183.64 o 
   1   0   4    39971.55    40168.70    441.42 o 
   2   0   4     3120.51     3205.11     75.44 o 
   3   0   4   110024.27   109354.30   1016.23 o 
   4   0   4    30835.36    31072.23    271.45 o 
   5   0   4     1651.61     1548.09     49.71 o 
   6   0   4     2443.46     2471.68    138.49 o 
   7   0   4    12094.55    11316.78    117.29 o 
   8   0   4      620.53      586.51     23.57 o 
   9   0   4     4811.00     4698.22     76.19 o 
  10   0   4     2383.08     2355.15     53.78 o 
  11   0   4     2592.71     2823.38     75.23 o 
  12   0   4     2068.07     1862.56     66.36 o 
  13   0   4      810.90      744.93     59.93 o 
  14   0   4       10.47      -19.78     32.34 o 
  15   0   4      714.76      601.80     65.16 o 
  16   0   4       17.06       56.59     51.37 o 
  17   0   4     3517.96     3623.19    136.71 o 
  18   0   4       38.11       91.06     60.07 o 
 -20   1   4       42.69        3.44     39.20 o 
 -19   1   4      152.92      144.92     43.62 o 
 -18   1   4      165.61      159.17     40.19 o 
 -17   1   4     1464.06     1467.59     90.09 o 
 -16   1   4       23.25       21.92     31.98 o 
 -15   1   4     3625.31     3511.55     86.89 o 
 -14   1   4       37.99        4.10     25.66 o 
 -13   1   4     7358.83     7217.63    110.56 o 
 -12   1   4     1276.14     1302.26     47.02 o 
 -11   1   4     3443.36     3378.20     33.98 o 
 -10   1   4      746.11      733.82     14.73 o 
  -9   1   4     1222.84     1311.44     16.61 o 
  -8   1   4        6.60       16.21      5.80 o 
  -7   1   4    20839.32    20506.02    115.14 o 
  -6   1   4    15244.03    15306.26     86.63 o 
  -5   1   4     4908.14     5232.33     36.08 o 
  -4   1   4     7210.05     7218.19     58.91 o 
  -3   1   4    26147.67    27870.46    238.22 o 
  -2   1   4     9440.38    10270.26    122.61 o 
  -1   1   4    10963.36    11428.52    137.44 o 
   0   1   4    30607.77    30884.16    300.30 o 
   1   1   4     1703.25     1606.85     40.84 o 
   2   1   4       14.54       26.06      7.80 o 
   3   1   4     4598.98     4578.83     37.52 o 
   4   1   4     5813.82     5472.68     42.28 o 
   5   1   4     3910.30     4455.76     42.68 o 
   6   1   4    11460.58    11686.83     88.09 o 
   7   1   4       44.50       35.03      7.39 o 
   8   1   4     8128.69     7805.13     61.06 o 
   9   1   4      201.20      205.92     16.62 o 
  10   1   4     6644.48     6459.57     68.50 o 
  11   1   4      474.31      554.76     28.74 o 
  12   1   4      476.82      407.42     29.18 o 
  13   1   4      114.55      115.66     24.45 o 
  14   1   4     1912.66     1992.20     52.60 o 
  15   1   4      776.21      799.76     62.35 o 
  16   1   4      101.74      128.09     39.58 o 
  17   1   4        9.20       73.28     41.51 o 
  18   1   4     1042.08     1061.41     77.20 o 
 -20   2   4       68.62      111.60     44.27 o 
 -19   2   4        1.00      -38.67     38.67 o 
 -18   2   4     2443.96     2781.09     83.24 o 
 -17   2   4       48.49       58.36     35.98 o 
 -16   2   4      441.17      533.87     74.29 o 
 -15   2   4        3.15        2.58     29.30 o 
 -14   2   4      172.62      223.94     31.82 o 
 -13   2   4       99.25       79.74     24.92 o 
 -12   2   4     1872.03     1941.02     57.12 o 
 -11   2   4     3266.19     3345.46     42.99 o 
 -10   2   4    11190.59    11043.42     73.46 o 
  -9   2   4     1050.09     1054.38     16.20 o 
  -8   2   4       69.61       95.02      6.87 o 
  -7   2   4     2482.02     2563.48     22.58 o 
  -6   2   4    15625.59    16292.38     92.47 o 
  -5   2   4      915.72      961.01     13.16 o 
  -4   2   4    33583.29    34691.79    349.32 o 
  -3   2   4    22844.80    24460.45    167.04 o 
  -2   2   4     8587.51     9296.06     78.46 o 
  -1   2   4      145.62      139.30     16.20 o 
   0   2   4     2106.39     2261.09     62.20 o 
   1   2   4      353.52      420.16     10.04 o 
   2   2   4     3320.59     3455.02     39.75 o 
   3   2   4    25428.26    24840.02    188.91 o 
   4   2   4     1285.54     1411.78     22.12 o 
   5   2   4     1646.21     1947.29     25.50 o 
   6   2   4     4408.67     4449.23     43.05 o 
   7   2   4      564.45      569.27     14.78 o 
   8   2   4     1713.59     1662.81     24.72 o 
   9   2   4      614.34      556.46     17.41 o 
  10   2   4      309.96      275.67     22.45 o 
  11   2   4     3873.43     3898.12     62.97 o 
  12   2   4     2364.47     2342.59     52.40 o 
  13   2   4     1939.48     1968.27     50.83 o 
  14   2   4        8.27        6.00     24.50 o 
  15   2   4      283.93      356.20     42.64 o 
  16   2   4     1694.53     1735.66    124.51 o 
  17   2   4      302.22      309.11     54.95 o 
  18   2   4      116.46      126.82     59.68 o 
 -20   3   4        6.78      -25.71     48.14 o 
 -19   3   4      132.81      113.48     42.75 o 
 -18   3   4        4.10       18.10     37.11 o 
 -17   3   4       92.13      129.66     38.00 o 
 -16   3   4        0.31       -4.40     31.78 o 
 -15   3   4       16.91       27.49     29.19 o 
 -14   3   4       74.63       68.73     28.55 o 
 -13   3   4       82.29      132.10     27.65 o 
 -12   3   4       55.34       38.72     24.39 o 
 -11   3   4      406.91      397.28     19.48 o 
 -10   3   4        5.30       10.17      7.59 o 
  -9   3   4      310.68      286.71     10.57 o 
  -8   3   4      330.47      309.88     10.00 o 
  -7   3   4     1003.66     1026.79     14.33 o 
  -6   3   4      547.47      674.08     11.55 o 
  -5   3   4     1592.54     1743.41     18.60 o 
  -4   3   4      264.69      304.02      7.78 o 
  -3   3   4     1435.12     1467.42     15.32 o 
  -2   3   4       29.95       15.49      4.19 o 
  -1   3   4    13822.09    14541.09    133.35 o 
   0   3   4      166.32      239.07     10.18 o 
   1   3   4       61.50       75.36      4.96 o 
   2   3   4      309.29      398.00      9.94 o 
   3   3   4      619.22      680.57     15.80 o 
   4   3   4     1066.79     1053.96     19.90 o 
   5   3   4     1579.11     1750.49     19.13 o 
   6   3   4     1281.51     1237.35     19.04 o 
   7   3   4      151.97      141.78      8.58 o 
   8   3   4     1643.98     1629.06     27.65 o 
   9   3   4     4212.00     4031.13     44.92 o 
  10   3   4      153.65      135.37     20.20 o 
  11   3   4       76.88       58.80     21.34 o 
  12   3   4        1.57      -24.15     24.15 o 
  13   3   4       50.37       30.99     27.85 o 
  14   3   4      182.27      196.42     36.90 o 
  15   3   4      512.90      423.77     83.95 o 
  16   3   4        4.22      -17.22     52.49 o 
  17   3   4       16.94       34.72     60.40 o 
  18   3   4        0.62      -46.60     61.22 o 
 -19   4   4       23.89       51.19     49.78 o 
 -18   4   4      903.79      917.83    106.84 o 
 -17   4   4      588.27      562.60     72.13 o 
 -16   4   4       26.30       53.83     32.83 o 
 -15   4   4       17.05       24.97     41.92 o 
 -14   4   4      189.35      215.03     32.27 o 
 -13   4   4       92.30      103.75     27.36 o 
 -12   4   4      218.55      218.49     27.51 o 
 -11   4   4     2565.31     2538.77     50.52 o 
 -10   4   4     2443.32     2391.35     33.09 o 
  -9   4   4       11.13       23.69      7.23 o 
  -8   4   4      213.07      206.07      8.92 o 
  -7   4   4      263.91      279.79      9.15 o 
  -6   4   4    11802.00    12051.57     76.71 o 
  -5   4   4       34.02       42.26      5.44 o 
  -4   4   4      685.26      594.29     13.45 o 
  -3   4   4     3465.54     3390.44     30.79 o 
  -2   4   4      419.53      409.77      9.19 o 
  -1   4   4     1621.43     1727.00     18.03 o 
   0   4   4      308.58      322.10      8.00 o 
   1   4   4       23.38       22.38      4.33 o 
   2   4   4      726.72      617.85     11.22 o 
   3   4   4    14923.36    15186.21    105.71 o 
   4   4   4      443.38      450.56     11.76 o 
   5   4   4        2.40       -0.86      5.63 o 
   6   4   4      657.89      628.55     14.15 o 
   7   4   4     2975.13     2897.70     31.20 o 
   8   4   4      792.37      790.79     22.25 o 
   9   4   4      103.35      113.67     14.94 o 
  10   4   4       69.99      133.30     26.26 o 
  11   4   4     2269.33     2430.08     78.71 o 
  12   4   4     1038.44      939.58     70.67 o 
  13   4   4     3280.51     3283.47    103.08 o 
  14   4   4        9.17      -24.13     36.75 o 
  15   4   4     1026.23     1189.01    105.71 o 
  16   4   4      147.28      137.43     74.20 o 
  17   4   4       26.88       95.70     62.53 o 
 -19   5   4      223.56      321.89     74.81 o 
 -18   5   4        0.86       53.53     78.97 o 
 -17   5   4     1123.57     1213.78     75.95 o 
 -16   5   4       14.89       51.02     40.23 o 
 -15   5   4      439.75      522.13     86.26 o 
 -14   5   4       55.03       74.77     36.13 o 
 -13   5   4     6224.71     6232.48    103.94 o 
 -12   5   4       21.63       56.56     24.81 o 
 -11   5   4    11910.55    11605.75    138.62 o 
 -10   5   4     1717.46     1682.43     38.07 o 
  -9   5   4      168.89      176.05     11.39 o 
  -8   5   4       66.60       75.62      8.71 o 
  -7   5   4    10533.20    10411.11     70.86 o 
  -6   5   4     4357.00     4243.92     35.48 o 
  -5   5   4     2386.32     2495.23     24.90 o 
  -4   5   4     6443.98     6344.66     49.06 o 
  -3   5   4    17413.34    17312.89    127.17 o 
  -2   5   4        5.83        4.52      5.25 o 
  -1   5   4     8213.39     8478.07     61.82 o 
   0   5   4    10970.75    10918.18     72.14 o 
   1   5   4     1508.29     1490.77     18.62 o 
   2   5   4     2720.81     2955.71     29.99 o 
   3   5   4      977.20      887.51     15.69 o 
   4   5   4     8925.54     8749.55     72.55 o 
   5   5   4      213.62      246.81     11.26 o 
   6   5   4    10033.12     9990.94     79.88 o 
   7   5   4      311.43      330.85     18.26 o 
   8   5   4     3786.23     3735.56     53.34 o 
   9   5   4     1476.74     1436.15     67.63 o 
  10   5   4     4853.43     4831.09    126.47 o 
  11   5   4        0.03       17.07     34.15 o 
  12   5   4      255.27      253.11     41.93 o 
  13   5   4       49.89      186.34     91.94 o 
  14   5   4     1015.85     1067.44     69.09 o 
  15   5   4       18.55      -11.48    134.14 o 
  16   5   4      134.41      121.18     64.21 o 
  17   5   4       26.78       50.95    109.17 o 
 -19   6   4       75.67      100.50    111.76 o 
 -18   6   4      313.97      296.99     73.45 o 
 -17   6   4     2360.28     2435.91    124.32 o 
 -16   6   4      656.56      750.59     82.01 o 
 -15   6   4        1.39       14.10     38.64 o 
 -14   6   4     2469.85     2391.76     84.52 o 
 -13   6   4      307.62      346.95     41.33 o 
 -12   6   4       55.40       66.84     45.03 o 
 -11   6   4      150.36      141.37     27.25 o 
 -10   6   4    15537.94    15512.36    187.10 o 
  -9   6   4       11.05       14.59     12.94 o 
  -8   6   4     2053.51     1906.39     31.82 o 
  -7   6   4     8516.08     8438.41     61.47 o 
  -6   6   4      734.75      622.32     14.59 o 
  -5   6   4     3361.12     3675.53     34.68 o 
  -4   6   4    12532.03    11766.44     85.10 o 
  -3   6   4     2167.36     2084.09     26.13 o 
  -2   6   4     4117.98     4056.33     39.22 o 
  -1   6   4      268.83      321.91     11.02 o 
   0   6   4     9739.82     9820.84     68.50 o 
   1   6   4    19322.97    18669.16    130.87 o 
   2   6   4      205.49      179.41     10.04 o 
   3   6   4    29457.17    28735.52    194.98 o 
   4   6   4     8984.97     8486.33     65.66 o 
   5   6   4       97.11       89.72      9.88 o 
   6   6   4      844.61      783.74     24.91 o 
   7   6   4     6488.36     6324.66     90.21 o 
   8   6   4      266.66      222.70     20.50 o 
   9   6   4      868.29     1001.78     73.73 o 
  10   6   4     1192.55     1129.96     60.72 o 
  11   6   4     3525.86     3611.23     96.00 o 
  12   6   4      937.86      967.02     65.96 o 
  13   6   4       53.21       82.34     41.64 o 
  14   6   4        5.01       92.86     94.02 o 
  15   6   4      644.09      616.74    193.93 o 
  16   6   4       92.40      123.20     65.09 o 
  17   6   4     2844.47     2713.92    134.27 o 
 -18   7   4       71.21       91.39     65.34 o 
 -17   7   4     2319.08     2306.27    123.83 o 
 -16   7   4       45.51      -24.50     79.17 o 
 -15   7   4       67.13       50.69     58.00 o 
 -14   7   4      673.73      752.00     78.46 o 
 -13   7   4     5330.32     5176.69    149.90 o 
 -12   7   4      343.67      288.73     40.86 o 
 -11   7   4     4808.28     4741.32     94.96 o 
 -10   7   4        7.84       41.85     24.46 o 
  -9   7   4       36.89       37.80     22.89 o 
  -8   7   4      581.99      615.76     25.70 o 
  -7   7   4    11438.93    11186.36     96.80 o 
  -6   7   4     7507.81     7250.10     67.16 o 
  -5   7   4      473.59      449.14     13.36 o 
  -4   7   4    10475.26    10123.32     67.56 o 
  -3   7   4     5265.10     4899.71     38.99 o 
  -2   7   4      567.26      578.01     14.15 o 
  -1   7   4    26446.12    25981.51    153.15 o 
   0   7   4    21271.21    20852.43    132.65 o 
   1   7   4      667.71      577.80     15.41 o 
   2   7   4      440.72      429.60     14.63 o 
   3   7   4      978.14      885.76     19.61 o 
   4   7   4     6831.48     6786.39     65.26 o 
   5   7   4        8.86        7.08      7.83 o 
   6   7   4    14646.17    14294.44    216.03 o 
   7   7   4      768.06      792.63     40.19 o 
   8   7   4     6616.44     6566.98    150.83 o 
   9   7   4       80.74       42.55     35.36 o 
  10   7   4     1988.23     1964.40     75.59 o 
  11   7   4     1719.93     1645.04     76.76 o 
  12   7   4      157.43      100.37     52.55 o 
  13   7   4      609.36      529.39     57.34 o 
  14   7   4     1711.54     1846.06    201.03 o 
  15   7   4      937.43      921.53    211.95 o 
  16   7   4      138.91      225.88    144.52 o 
 -17   8   4        1.03      -45.38     61.29 o 
 -16   8   4      209.41      255.02     72.96 o 
 -15   8   4       25.56      -51.83     57.91 o 
 -14   8   4       69.67       70.57     56.81 o 
 -13   8   4      562.42      541.11    109.51 o 
 -12   8   4       99.68      145.72     54.77 o 
 -11   8   4      477.14      568.71     52.09 o 
 -10   8   4     5218.03     5239.86    120.64 o 
  -9   8   4      739.08      778.31     41.83 o 
  -8   8   4       32.13       48.22     23.87 o 
  -7   8   4     1463.78     1415.39     38.55 o 
  -6   8   4     4371.76     4325.68     58.05 o 
  -5   8   4       78.89       74.73     14.35 o 
  -4   8   4    11819.45    11438.49     85.35 o 
  -3   8   4    10732.84    10180.19     77.17 o 
  -2   8   4      754.36      773.38     21.32 o 
  -1   8   4      188.62      196.97     12.13 o 
   0   8   4     2618.78     2551.02     33.54 o 
   1   8   4     2277.49     2363.20     32.49 o 
   2   8   4      392.94      410.42     19.28 o 
   3   8   4     8177.98     7952.69     87.47 o 
   4   8   4       50.36       50.24     21.52 o 
   5   8   4      191.21      166.71     24.11 o 
   6   8   4     3081.50     2886.11     80.51 o 
   7   8   4     1668.38     1595.27     66.54 o 
   8   8   4      341.45      324.95     53.06 o 
   9   8   4       11.09      -34.32     34.32 o 
  10   8   4       43.17       52.08     38.69 o 
  11   8   4     3097.94     3012.01    127.41 o 
  12   8   4      535.51      550.12     57.36 o 
  13   8   4      558.85      708.52    118.20 o 
  14   8   4       11.21      -20.42     55.64 o 
  15   8   4       64.63       62.02     63.02 o 
 -17   9   4       16.52      -65.03     65.03 o 
 -16   9   4       46.10      104.36     66.01 o 
 -15   9   4      185.91      120.84     64.76 o 
 -14   9   4       82.30       95.58     57.32 o 
 -13   9   4      871.69      760.16     79.27 o 
 -12   9   4       25.57       23.97     50.41 o 
 -11   9   4        5.81      -10.32     37.88 o 
 -10   9   4       54.29       54.52     37.54 o 
  -9   9   4      190.09      141.08     38.07 o 
  -8   9   4      247.13      300.38     41.18 o 
  -7   9   4     2634.76     2719.93     79.89 o 
  -6   9   4      472.73      556.82     24.55 o 
  -5   9   4      707.23      647.12     26.33 o 
  -4   9   4      239.89      217.44     24.37 o 
  -3   9   4       67.55       93.42     19.98 o 
  -2   9   4      652.18      623.71     31.45 o 
  -1   9   4      574.39      602.93     33.79 o 
   0   9   4      315.99      314.59     23.49 o 
   1   9   4       32.86       41.38     18.42 o 
   2   9   4     1241.14     1216.81     39.26 o 
   3   9   4       35.30       22.11     18.48 o 
   4   9   4        5.84      -20.80     26.62 o 
   5   9   4      866.92      801.92     56.68 o 
   6   9   4     3372.59     3072.12    311.83 o 
   7   9   4      295.55      309.07     45.98 o 
   8   9   4      104.46       98.75     38.12 o 
   9   9   4     1067.70     1017.71     65.24 o 
  10   9   4       44.59       76.97     44.06 o 
  11   9   4       36.99       46.73     44.37 o 
  12   9   4       23.62       55.57     45.73 o 
  13   9   4      145.35      126.25     61.62 o 
  14   9   4       62.34      152.74     53.50 o 
  15   9   4       54.05      133.36     67.38 o 
 -16  10   4      202.44      151.17     73.93 o 
 -15  10   4      163.04      131.58    129.33 o 
 -14  10   4      135.27       85.45    115.94 o 
 -13  10   4      270.95      146.08    104.59 o 
 -12  10   4       49.51      117.33     57.10 o 
 -11  10   4      323.23      405.80     52.16 o 
 -10  10   4      205.17      204.75     45.45 o 
  -9  10   4       70.04       45.92     38.78 o 
  -8  10   4        2.32      -19.38     49.66 o 
  -7  10   4      274.37      268.98     42.01 o 
  -6  10   4     1720.40     1721.29     70.59 o 
  -5  10   4      225.48      273.68     66.21 o 
  -4  10   4      481.51      530.26     68.28 o 
  -3  10   4     1776.50     1865.84     66.42 o 
  -2  10   4     1366.79     1330.60     60.00 o 
  -1  10   4     2544.19     2633.51    101.32 o 
   0  10   4      102.77       93.93     33.73 o 
   1  10   4       17.03        0.99     29.36 o 
   2  10   4     2235.33     2151.21     59.91 o 
   3  10   4      569.91      623.05     38.74 o 
   4  10   4       16.44       34.38     27.28 o 
   5  10   4      661.80      672.32     70.06 o 
   6  10   4      374.26      312.91     51.90 o 
   7  10   4      359.67      383.10     48.09 o 
   8  10   4     1291.90     1328.47     72.25 o 
   9  10   4      683.85      742.45     62.86 o 
  10  10   4       15.00       27.95     44.12 o 
  11  10   4      275.02      386.64     65.15 o 
  12  10   4      119.77      107.92     51.43 o 
  13  10   4      332.66      355.73     60.22 o 
  14  10   4       52.25      -11.52     52.74 o 
 -15  11   4      405.75      511.04     85.86 o 
 -14  11   4       58.19       57.15     65.05 o 
 -13  11   4       57.95      127.67     65.88 o 
 -12  11   4      827.15      916.22    188.93 o 
 -11  11   4     1615.60     1869.90     98.52 o 
 -10  11   4       84.27       76.81     50.58 o 
  -9  11   4       35.52       26.67     41.34 o 
  -8  11   4       10.06       19.02     38.94 o 
  -7  11   4     2687.34     2740.28    107.41 o 
  -6  11   4      910.63      903.08     74.32 o 
  -5  11   4      158.21      196.93     67.53 o 
  -4  11   4     2928.93     2781.44    147.24 o 
  -3  11   4     1015.87     1120.03    103.80 o 
  -2  11   4       70.49      150.61     47.12 o 
  -1  11   4     1365.11     1366.18     73.23 o 
   0  11   4      876.82     1033.32     57.09 o 
   1  11   4     1349.91     1355.71     65.44 o 
   2  11   4      171.92      166.76     37.10 o 
   3  11   4      221.51      304.03     64.52 o 
   4  11   4     2150.17     2269.29     67.75 o 
   5  11   4        4.50       11.80     29.98 o 
   6  11   4     1263.26     1226.60     63.81 o 
   7  11   4        6.68        7.00     40.63 o 
   8  11   4     3216.42     3383.96    105.42 o 
   9  11   4       87.64      100.80     47.83 o 
  10  11   4     2357.37     2470.89     97.94 o 
  11  11   4       92.43      181.53     53.71 o 
  12  11   4       95.04       84.70     53.90 o 
  13  11   4       17.11      117.93     75.73 o 
 -14  12   4     2034.58     2161.70    134.43 o 
 -13  12   4      518.45      529.82     78.54 o 
 -12  12   4      177.98      226.81     66.37 o 
 -11  12   4       67.57      147.16     50.05 o 
 -10  12   4     6135.95     6646.36    181.36 o 
  -9  12   4        5.81      -20.39     58.04 o 
  -8  12   4     2553.92     2685.68    117.68 o 
  -7  12   4     3153.32     3274.27    123.56 o 
  -6  12   4     1043.11     1177.49     87.01 o 
  -5  12   4      192.40      134.88     67.45 o 
  -4  12   4     3578.24     3983.07    177.29 o 
  -3  12   4      508.58      488.47     62.24 o 
  -2  12   4     1076.66     1023.71     78.21 o 
  -1  12   4      377.95      363.66     58.54 o 
   0  12   4     1134.42     1154.06     94.76 o 
   1  12   4     3930.16     3976.14    101.02 o 
   2  12   4      382.52      359.75     46.17 o 
   3  12   4     3320.70     3552.21     99.18 o 
   4  12   4     2048.04     2082.93    145.07 o 
   5  12   4        7.12       -0.96     38.62 o 
   6  12   4       51.64       45.81     42.47 o 
   7  12   4     4916.61     5128.45    129.93 o 
   8  12   4     2062.89     2080.73     94.13 o 
   9  12   4     1267.21     1451.37     84.80 o 
  10  12   4      181.05      232.18     56.85 o 
  11  12   4     1511.70     1848.82     97.86 o 
  12  12   4      469.96      443.50     81.39 o 
 -12  13   4      115.72      152.77     96.26 o 
 -11  13   4      707.63      823.16    266.60 o 
 -10  13   4      118.10      194.23     65.54 o 
  -9  13   4      283.29      194.10     64.05 o 
  -8  13   4       33.94      -29.57     82.03 o 
  -7  13   4     2462.42     2444.16    114.73 o 
  -6  13   4     1230.17     1220.98     91.97 o 
  -5  13   4        9.93      -38.36     99.70 o 
  -4  13   4     1763.68     1733.33    102.08 o 
  -3  13   4     3016.40     2916.67    120.29 o 
  -2  13   4      744.85      730.71     92.72 o 
  -1  13   4     3289.07     3391.48    126.08 o 
   0  13   4     4131.77     4285.25    140.67 o 
   1  13   4      527.47      636.59     71.45 o 
   2  13   4      135.64      133.55     66.14 o 
   3  13   4      750.50      770.14     76.20 o 
   4  13   4     2186.30     2285.59    111.37 o 
   5  13   4       11.49      -66.06     66.06 o 
   6  13   4     1244.37     1065.47     93.54 o 
   7  13   4      181.70      171.94     89.60 o 
   8  13   4     2664.97     2801.93    127.90 o 
   9  13   4        3.29        1.75     63.42 o 
  10  13   4     1527.28     1539.81    116.41 o 
 -10  14   4     1187.12     1299.75    105.00 o 
  -9  14   4      545.35      475.14     95.28 o 
  -8  14   4       36.46       72.45     73.67 o 
  -7  14   4      205.44       95.25    161.42 o 
  -6  14   4     1673.12     1611.55    205.31 o 
  -5  14   4      122.69       74.54     52.23 o 
  -4  14   4     3332.85     3366.50    157.95 o 
  -3  14   4     5793.00     6215.38    227.31 o 
  -2  14   4      779.61      826.81    144.80 o 
  -1  14   4      137.23      248.23     61.50 o 
   0  14   4      525.11      679.33    173.91 o 
   1  14   4     1141.16     1166.69    145.80 o 
   2  14   4       19.65       44.75     91.86 o 
   3  14   4     4459.84     4452.38    227.91 o 
   4  14   4        3.54      -81.27     81.27 o 
   5  14   4       90.51      136.49     97.77 o 
   6  14   4      461.81      304.23    106.89 o 
   8  14   4      673.05      635.20    179.97 o 
  -8  15   4     1013.56     1037.70    123.54 o 
  -7  15   4      495.43      635.87     70.28 o 
  -6  15   4      219.91      276.56     61.61 o 
  -5  15   4      182.73      156.48     55.96 o 
  -4  15   4        5.39       55.03     64.66 o 
  -3  15   4      403.60      230.07    104.07 o 
  -2  15   4      241.84      198.58    111.99 o 
  -1  15   4      496.17      499.85    115.02 o 
   0  15   4     1121.17     1169.13    148.71 o 
   1  15   4       13.46      -58.68     81.79 o 
   2  15   4       60.52       71.38    102.09 o 
   3  15   4        5.29      -13.58     88.51 o 
   4  15   4      486.37      576.55    117.58 o 
   5  15   4      107.05      225.78    101.12 o 
   6  15   4      183.96      151.64    103.72 o 
  -3  16   4       77.22      -21.01     67.47 o 
  -2  16   4      105.97      264.79    108.88 o 
  -1  16   4       39.80       13.73     97.00 o 
   0  16   4      110.65      149.58     97.54 o 
   1  16   4      109.21       44.34     95.67 o 
 -20   1   5        6.57      -33.31     39.18 o 
 -19   1   5       30.34       45.90     39.29 o 
 -18   1   5     1297.01     1426.97     73.98 o 
 -17   1   5       77.70       62.22     34.81 o 
 -16   1   5      337.98      275.76     37.50 o 
 -15   1   5       93.14       90.15     29.50 o 
 -14   1   5     3713.63     3715.87     79.62 o 
 -13   1   5     1548.81     1619.78     97.91 o 
 -12   1   5     6982.59     6664.04    100.37 o 
 -11   1   5     8270.72     8067.34     74.72 o 
 -10   1   5     1087.86     1173.40     17.52 o 
  -9   1   5     1334.38     1385.52     16.91 o 
  -8   1   5     1152.77     1111.15     13.78 o 
  -7   1   5       10.59        8.00      7.32 o 
  -6   1   5     7997.95     8421.55     66.61 o 
  -5   1   5       81.51       69.43      5.65 o 
  -4   1   5     8627.63     9146.50     87.44 o 
  -3   1   5    10757.69    11435.84    118.94 o 
  -2   1   5    28417.19    30749.03    265.59 o 
  -1   1   5      430.76      397.87     14.92 o 
   0   1   5    20380.01    21754.31    193.50 o 
   1   1   5       12.81       13.41      5.67 o 
   2   1   5     3004.15     3089.61     36.98 o 
   3   1   5    25566.10    26058.49    194.41 o 
   4   1   5     3391.79     3386.43     32.34 o 
   5   1   5     2583.67     2452.40     26.19 o 
   6   1   5       58.18       45.87      9.97 o 
   7   1   5     1167.18     1114.50     22.15 o 
   8   1   5     1725.62     1699.33     32.42 o 
   9   1   5     1767.83     1827.13     33.45 o 
  10   1   5      808.51      681.14     24.59 o 
  11   1   5      593.62      608.42     31.50 o 
  12   1   5       67.02       52.09     22.82 o 
  13   1   5     1568.54     1689.26     50.89 o 
  14   1   5      133.75       84.14     35.04 o 
  15   1   5       20.06       46.36     30.41 o 
  16   1   5       95.23      110.28     38.48 o 
  17   1   5      132.54      146.84     44.22 o 
  18   1   5      648.58      663.81     69.79 o 
 -20   2   5      515.67      518.99     53.72 o 
 -19   2   5     1512.03     1597.74     72.50 o 
 -18   2   5      139.58      177.75     38.93 o 
 -17   2   5      455.66      480.34     44.88 o 
 -16   2   5      208.67      226.66     38.79 o 
 -15   2   5     2783.81     2840.94     72.11 o 
 -14   2   5      303.48      245.35     32.61 o 
 -13   2   5     1747.92     1790.16     55.98 o 
 -12   2   5     7426.59     7275.42    107.26 o 
 -11   2   5     3554.39     3462.54     40.52 o 
 -10   2   5      372.78      360.96     11.69 o 
  -9   2   5      571.90      585.18     12.20 o 
  -8   2   5     2262.09     2121.97     20.30 o 
  -7   2   5    23090.82    22826.05    138.53 o 
  -6   2   5      257.19      234.55      7.17 o 
  -5   2   5     2564.70     2357.50     26.45 o 
  -4   2   5      412.06      319.11      7.94 o 
  -3   2   5    11853.88    13159.02    108.97 o 
  -2   2   5     3666.76     3861.46     67.26 o 
  -1   2   5    12181.20    12866.09    154.25 o 
   0   2   5    12235.86    12064.50    130.80 o 
   1   2   5      804.76      832.49     20.52 o 
   2   2   5    11541.16    11384.15     84.82 o 
   3   2   5     2101.38     2244.77     21.67 o 
   4   2   5     1803.68     1696.06     22.19 o 
   5   2   5      293.20      390.83     11.16 o 
   6   2   5    21914.73    21216.27    142.24 o 
   7   2   5      476.16      462.60     16.76 o 
   8   2   5      805.59      767.87     22.68 o 
   9   2   5       11.30        9.32     18.00 o 
  10   2   5     3924.65     3800.96     58.03 o 
  11   2   5     1627.62     1513.29     56.70 o 
  12   2   5      675.30      650.67     34.23 o 
  13   2   5     1203.21     1129.39     56.03 o 
  14   2   5     1571.13     1543.24     50.67 o 
  15   2   5      951.57      992.01     71.98 o 
  16   2   5     1396.04     1583.31     99.54 o 
  17   2   5      185.64      185.39     62.71 o 
 -20   3   5       46.74       40.64     49.08 o 
 -19   3   5       18.53       -0.59     44.79 o 
 -18   3   5      703.04      793.35     66.01 o 
 -17   3   5      124.26       43.92     35.45 o 
 -16   3   5      355.71      373.01     39.97 o 
 -15   3   5     4988.99     5015.07     97.49 o 
 -14   3   5     5378.18     5384.71     97.52 o 
 -13   3   5      176.37      182.56     27.47 o 
 -12   3   5     1051.64     1140.12     55.70 o 
 -11   3   5     2364.94     2250.69     40.62 o 
 -10   3   5     5494.63     5428.11     46.47 o 
  -9   3   5     1142.00     1186.20     17.05 o 
  -8   3   5    15558.02    14935.08     92.63 o 
  -7   3   5    29934.00    29362.13    176.21 o 
  -6   3   5      701.19      696.38     20.60 o 
  -5   3   5     1322.16     1285.36     28.98 o 
  -4   3   5    34151.53    34995.00    240.02 o 
  -3   3   5       40.64       59.65      5.19 o 
  -2   3   5     5343.15     5939.43     56.41 o 
  -1   3   5   101495.58   102741.52    868.13 o 
   0   3   5     2105.45     2255.15     30.18 o 
   1   3   5       30.21       13.53      5.91 o 
   2   3   5    31457.42    31777.15    252.32 o 
   3   3   5    13908.66    13982.26     97.58 o 
   4   3   5     5786.52     5709.52     60.02 o 
   5   3   5       60.44       75.07      9.38 o 
   6   3   5      863.58      811.68     18.25 o 
   7   3   5    20380.07    19912.99    143.19 o 
   8   3   5     5315.06     5217.80     74.39 o 
   9   3   5    26146.47    25459.57    245.13 o 
  10   3   5     2778.97     2619.75     49.40 o 
  11   3   5     1131.65     1036.79     41.87 o 
  12   3   5     2354.42     2275.33     69.01 o 
  13   3   5     1243.96     1263.97     93.42 o 
  14   3   5      704.37      712.73     68.76 o 
  15   3   5      803.65      863.44     88.62 o 
  16   3   5      616.76      576.74     76.15 o 
  17   3   5      827.59      805.35    117.19 o 
 -19   4   5     1938.52     2039.91    157.16 o 
 -18   4   5      133.18       71.22     46.51 o 
 -17   4   5      419.65      517.05     57.73 o 
 -16   4   5        5.52       -2.15     40.97 o 
 -15   4   5     2400.12     2368.69     69.46 o 
 -14   4   5       71.81       70.00     28.00 o 
 -13   4   5      668.76      641.60     39.40 o 
 -12   4   5       24.06       29.51     22.23 o 
 -11   4   5     4441.50     4593.20     68.29 o 
 -10   4   5     2225.91     2190.58     30.89 o 
  -9   4   5      112.45      114.12      8.40 o 
  -8   4   5     3204.37     3125.95     27.59 o 
  -7   4   5    19714.64    19604.41    123.42 o 
  -6   4   5     1265.95     1142.91     21.11 o 
  -5   4   5    10308.41    10162.10     75.33 o 
  -4   4   5     9770.23     9788.94     74.97 o 
  -3   4   5     1529.10     1885.77     21.60 o 
  -2   4   5     1857.49     1872.31     21.89 o 
  -1   4   5     3552.20     3279.39     31.68 o 
   0   4   5    35746.00    37361.66    274.02 o 
   1   4   5     1610.04     1670.90     20.53 o 
   2   4   5    20785.24    20189.93    306.03 o 
   3   4   5      826.35      841.88     21.34 o 
   4   4   5     6429.01     6478.25     56.57 o 
   5   4   5     2973.26     2854.32     34.93 o 
   6   4   5    22622.86    22213.83    176.78 o 
   7   4   5       32.56       41.99     13.48 o 
   8   4   5     2500.70     2479.04     43.64 o 
   9   4   5       21.98       44.60     19.00 o 
  10   4   5     4346.46     4384.15    100.75 o 
  11   4   5      216.93      273.53     40.30 o 
  12   4   5     2159.77     2254.70     79.23 o 
  13   4   5     1244.70     1281.59     68.39 o 
  14   4   5     4054.66     3967.22    108.31 o 
  15   4   5      534.27      554.03     64.63 o 
  16   4   5     1213.82     1340.58    129.68 o 
  17   4   5      890.16     1088.61     98.98 o 
 -19   5   5        2.14       55.12     74.05 o 
 -18   5   5      108.16      138.61     50.50 o 
 -17   5   5        5.98       19.10     44.18 o 
 -16   5   5       76.74      120.19     44.66 o 
 -15   5   5       22.77       65.08     39.40 o 
 -14   5   5     2108.65     2060.51     89.49 o 
 -13   5   5       62.27       66.03     33.70 o 
 -12   5   5     1222.54     1381.09     70.50 o 
 -11   5   5     1496.26     1483.39     38.92 o 
 -10   5   5       12.44        9.85     13.71 o 
  -9   5   5     1263.86     1282.84     31.49 o 
  -8   5   5      299.36      289.31     10.19 o 
  -7   5   5       58.16       72.67      8.24 o 
  -6   5   5        1.77       14.12      7.27 o 
  -5   5   5     1122.26     1233.81     19.36 o 
  -4   5   5     3940.14     3923.16     36.85 o 
  -3   5   5     9467.16     9958.60     70.48 o 
  -2   5   5     1351.27     1532.47     19.65 o 
  -1   5   5     9449.13     9783.48     68.74 o 
   0   5   5     9381.64     9823.40     67.91 o 
   1   5   5      201.72      296.45      9.16 o 
   2   5   5    10331.11    10202.73     80.44 o 
   3   5   5    11511.54    11249.10    108.79 o 
   4   5   5     4531.57     4284.33     50.61 o 
   5   5   5      139.70      116.41     12.21 o 
   6   5   5     2515.88     2520.58     53.23 o 
   7   5   5      912.23      889.32     32.15 o 
   8   5   5     6295.21     6211.52     89.73 o 
   9   5   5     6278.20     6176.82    216.21 o 
  10   5   5        1.81       -3.53     30.36 o 
  11   5   5      134.23      197.88     40.14 o 
  12   5   5      351.79      452.45     49.03 o 
  13   5   5      394.41      328.57     49.20 o 
  14   5   5       45.37       22.61     40.35 o 
  15   5   5        9.34        9.31     45.14 o 
  16   5   5     1385.07     1444.28    107.24 o 
  17   5   5     1278.40     1132.57    138.60 o 
 -19   6   5       11.56      129.59     70.20 o 
 -18   6   5       58.56       12.77     83.15 o 
 -17   6   5       10.52      -10.57     57.53 o 
 -16   6   5      188.30      193.85     47.22 o 
 -15   6   5      283.45      298.59     48.82 o 
 -14   6   5      250.52      209.74     42.76 o 
 -13   6   5      331.18      326.39     43.72 o 
 -12   6   5       70.19       83.68     33.85 o 
 -11   6   5      425.62      439.92     33.95 o 
 -10   6   5      753.03      634.19     31.58 o 
  -9   6   5        4.77        9.47     13.46 o 
  -8   6   5      130.58      146.21     12.49 o 
  -7   6   5      187.86      192.13     10.45 o 
  -6   6   5        0.85       -7.81      7.81 o 
  -5   6   5       57.28       44.67      9.16 o 
  -4   6   5      702.08      725.47     16.19 o 
  -3   6   5     1588.52     1535.10     21.43 o 
  -2   6   5     3868.97     3925.17     34.24 o 
  -1   6   5     3028.72     3001.92     30.32 o 
   0   6   5      311.00      287.57      9.89 o 
   1   6   5      499.51      535.59     12.79 o 
   2   6   5      887.33      958.53     15.54 o 
   3   6   5      292.90      260.14     13.47 o 
   4   6   5      171.02      150.70      9.52 o 
   5   6   5      185.10      183.56     15.14 o 
   6   6   5     1697.29     1689.30     42.29 o 
   7   6   5       70.27       82.52     15.92 o 
   8   6   5       17.07        6.75     21.27 o 
   9   6   5     1219.66     1156.52     59.54 o 
  10   6   5      110.34      137.70     38.53 o 
  11   6   5      315.91      230.75     54.87 o 
  12   6   5      745.90      698.20     75.80 o 
  13   6   5      101.49       33.93     47.20 o 
  14   6   5      277.05      346.05     54.28 o 
  15   6   5        0.90       12.74     59.06 o 
  16   6   5       11.30       15.59     59.43 o 
 -18   7   5      593.02      809.76     89.96 o 
 -17   7   5       10.01      -14.67     60.02 o 
 -16   7   5       31.36      114.62     62.18 o 
 -15   7   5       99.83       26.76     53.07 o 
 -14   7   5      670.38      600.88     73.79 o 
 -13   7   5      593.54      717.12     55.46 o 
 -12   7   5      493.60      553.75     48.82 o 
 -11   7   5      839.93      883.29     45.18 o 
 -10   7   5      397.23      401.38     34.00 o 
  -9   7   5       32.23       39.78     24.00 o 
  -8   7   5      601.98      607.68     26.97 o 
  -7   7   5     2119.71     2049.26     40.03 o 
  -6   7   5      824.09      813.46     22.55 o 
  -5   7   5     1652.16     1653.55     27.81 o 
  -4   7   5     1272.12     1239.83     21.83 o 
  -3   7   5      499.15      478.26     13.95 o 
  -2   7   5        8.97       27.08      7.36 o 
  -1   7   5      178.75      199.46      9.26 o 
   0   7   5     7694.29     7385.64     60.30 o 
   1   7   5       13.08       22.72      8.79 o 
   2   7   5       68.18       61.10      8.56 o 
   3   7   5     4138.86     4036.44     47.06 o 
   4   7   5     3677.93     3606.65     50.31 o 
   5   7   5        7.67      -11.00     12.00 o 
   6   7   5      283.57      265.40     34.93 o 
   7   7   5      357.37      376.90     31.98 o 
   8   7   5     2896.92     2903.88     83.33 o 
   9   7   5       72.03       59.96     56.30 o 
  10   7   5       33.90       44.06     35.60 o 
  11   7   5      437.53      376.07     49.70 o 
  12   7   5      751.81      766.63     61.44 o 
  13   7   5     1165.58     1274.59     76.88 o 
  14   7   5      241.20      288.87     55.25 o 
  15   7   5      394.53      450.74     78.64 o 
  16   7   5      379.68      358.55     78.85 o 
 -17   8   5      367.34      463.09     79.98 o 
 -16   8   5      202.59       98.86     63.56 o 
 -15   8   5     1997.17     2044.55    144.67 o 
 -14   8   5       57.95       83.36     55.58 o 
 -13   8   5       58.25       21.77     50.31 o 
 -12   8   5      137.73      138.39     82.81 o 
 -11   8   5     2040.50     2101.71    153.80 o 
 -10   8   5      702.24      648.82     40.97 o 
  -9   8   5      319.45      265.18     31.33 o 
  -8   8   5     2344.45     2273.24     60.25 o 
  -7   8   5     5411.95     5342.18     90.37 o 
  -6   8   5     1027.42      964.71     45.01 o 
  -5   8   5     6748.78     6600.32     95.30 o 
  -4   8   5     1419.28     1288.06     29.69 o 
  -3   8   5       30.68       33.71     11.19 o 
  -2   8   5      160.79      179.30     15.31 o 
  -1   8   5     4442.80     4274.63     52.91 o 
   0   8   5     8212.39     8154.02     80.21 o 
   1   8   5      500.14      521.07     30.29 o 
   2   8   5     4415.98     4100.47     51.85 o 
   3   8   5      515.06      486.39     21.53 o 
   4   8   5     2390.53     2247.24     38.83 o 
   5   8   5      488.36      424.43     24.09 o 
   6   8   5     5781.39     5768.27    121.49 o 
   7   8   5       68.42       46.17     35.85 o 
   8   8   5      261.67      317.91     42.39 o 
   9   8   5       34.29       59.36     37.17 o 
  10   8   5     1679.15     1670.41     77.12 o 
  11   8   5      145.66      164.01     50.14 o 
  12   8   5      478.10      469.30     57.56 o 
  13   8   5      972.53     1093.88    109.43 o 
  14   8   5     1916.41     2062.04     99.90 o 
  15   8   5       81.16       71.41     68.93 o 
 -17   9   5      259.98      173.16     72.59 o 
 -16   9   5     1368.57     1452.17    110.26 o 
 -15   9   5     1416.34     1406.76    104.58 o 
 -14   9   5     3617.21     3755.31    328.06 o 
 -13   9   5        0.07      -47.99     47.99 o 
 -12   9   5     1422.33     1524.93     97.41 o 
 -11   9   5      691.83      690.13     55.58 o 
 -10   9   5     2872.18     2684.35    107.57 o 
  -9   9   5      546.38      528.54     48.92 o 
  -8   9   5     4005.69     4141.76     82.33 o 
  -7   9   5     5853.38     5880.01     97.30 o 
  -6   9   5      787.31      873.78     39.58 o 
  -5   9   5       46.66       10.58     20.05 o 
  -4   9   5     7345.71     7075.78    100.43 o 
  -3   9   5      287.26      299.40     24.16 o 
  -2   9   5      280.61      282.92     23.73 o 
  -1   9   5    15975.16    15927.69    168.35 o 
   0   9   5      205.83      185.88     26.02 o 
   1   9   5      246.88      268.05     24.02 o 
   2   9   5     6478.60     6272.02     87.42 o 
   3   9   5     1885.95     1993.30     49.11 o 
   4   9   5     1222.04     1103.52     55.27 o 
   5   9   5       45.99       45.79     58.85 o 
   6   9   5     2067.05     1937.23    112.16 o 
   7   9   5    10725.79    10744.08    203.38 o 
   8   9   5      934.74      948.42     61.42 o 
   9   9   5    11386.14    11520.81    215.30 o 
  10   9   5      108.42      111.70     48.12 o 
  11   9   5      160.77      179.86     49.23 o 
  12   9   5      450.80      489.64     70.49 o 
  13   9   5      599.15      746.97     69.62 o 
  14   9   5      776.09      832.01     76.15 o 
 -16  10   5       29.19       26.34    100.85 o 
 -15  10   5     1458.84     1309.37    103.59 o 
 -14  10   5       49.65       84.10     62.65 o 
 -13  10   5       67.38      149.42     63.75 o 
 -12  10   5      286.52      395.76    102.17 o 
 -11  10   5     3441.71     3695.20    105.59 o 
 -10  10   5      905.99      967.70     63.97 o 
  -9  10   5       13.63       29.86     36.04 o 
  -8  10   5      488.74      466.53     56.82 o 
  -7  10   5     5285.03     5342.75    117.28 o 
  -6  10   5       25.81       32.21     59.16 o 
  -5  10   5     2650.55     2615.45    106.56 o 
  -4  10   5     4423.80     4461.28     91.33 o 
  -3  10   5      495.32      524.57     35.21 o 
  -2  10   5       33.00      -12.25     36.53 o 
  -1  10   5     5024.82     5149.55    107.63 o 
   0  10   5     7497.68     7392.65    192.67 o 
   1  10   5       64.11       40.43     31.47 o 
   2  10   5     6733.22     6508.93    139.82 o 
   3  10   5       82.49       32.32     32.17 o 
   4  10   5      773.94      740.85     43.62 o 
   5  10   5      406.72      350.94     44.79 o 
   6  10   5    10101.92    10047.95    172.73 o 
   7  10   5      118.48      135.22     41.66 o 
   8  10   5      160.67      166.79     43.77 o 
   9  10   5       63.73      105.59     46.27 o 
  10  10   5     1272.49     1223.95     75.22 o 
  11  10   5      425.24      446.97     63.96 o 
  12  10   5      922.51      977.82     75.25 o 
  13  10   5      902.15      956.09     76.77 o 
 -15  11   5       13.12       17.14     63.51 o 
 -14  11   5     1635.53     1744.59    129.79 o 
 -13  11   5      139.20      281.24     68.94 o 
 -12  11   5     1520.00     1758.07    110.49 o 
 -11  11   5      289.25      283.78     50.32 o 
 -10  11   5       23.88        1.83     42.00 o 
  -9  11   5       60.69       46.00     41.39 o 
  -8  11   5      460.07      388.81     73.18 o 
  -7  11   5      493.52      458.29     62.92 o 
  -6  11   5       92.67       65.59     60.19 o 
  -5  11   5      873.84      965.30    102.83 o 
  -4  11   5     2623.52     2675.10    106.70 o 
  -3  11   5     3076.79     3221.05     84.56 o 
  -2  11   5     1582.15     1435.08     64.83 o 
  -1  11   5     4434.92     4730.51    130.86 o 
   0  11   5      210.25      189.31     37.91 o 
   1  11   5       12.26       -5.78     32.59 o 
   2  11   5     2673.70     2585.45     93.61 o 
   3  11   5     7445.38     7546.43    144.15 o 
   4  11   5     1358.99     1401.65     81.25 o 
   5  11   5      656.85      638.22     53.27 o 
   6  11   5       55.57       51.99     43.20 o 
   7  11   5      144.47      110.97     36.43 o 
   8  11   5      211.34      157.33     68.25 o 
   9  11   5     1933.85     1886.11     88.33 o 
  10  11   5       58.98       30.89     48.15 o 
  11  11   5      135.81      275.82     56.25 o 
  12  11   5      152.83       78.42     96.15 o 
 -14  12   5        7.03       78.34     69.92 o 
 -13  12   5      260.11      265.62     73.76 o 
 -12  12   5      117.61      260.54     96.75 o 
 -11  12   5       44.63      -54.68     73.03 o 
 -10  12   5      141.85      242.30     67.12 o 
  -9  12   5     1222.87     1190.01     89.08 o 
  -8  12   5        1.96      -50.29     51.98 o 
  -7  12   5      420.06      438.68     66.35 o 
  -6  12   5       25.95      -31.59     82.04 o 
  -5  12   5       62.18      124.40     52.87 o 
  -4  12   5      759.22      674.39     83.87 o 
  -3  12   5        4.21       36.29     49.27 o 
  -2  12   5        6.85       23.13     45.03 o 
  -1  12   5      528.23      640.88     68.97 o 
   0  12   5      575.13      589.10     96.64 o 
   1  12   5      279.61      261.64     43.80 o 
   2  12   5      136.20      169.81     41.24 o 
   3  12   5      110.38      161.51     43.97 o 
   4  12   5        1.74       15.69     51.05 o 
   5  12   5      630.82      735.31     61.01 o 
   6  12   5      580.01      681.53     61.19 o 
   7  12   5       53.89       48.48     93.68 o 
   8  12   5      609.22      666.66     97.98 o 
   9  12   5      143.09      196.30     96.37 o 
  10  12   5        3.73       40.47     51.62 o 
  11  12   5      309.95      488.05     71.62 o 
 -12  13   5      135.54      189.75     97.94 o 
 -11  13   5      474.67      436.08    109.39 o 
 -10  13   5       21.02      -81.93     81.93 o 
  -9  13   5      384.16      498.53     81.04 o 
  -8  13   5      184.39       44.06     60.04 o 
  -7  13   5     1728.51     2076.00    172.58 o 
  -6  13   5      920.72     1015.17    105.68 o 
  -5  13   5      689.16      725.40    128.72 o 
  -4  13   5       26.97       10.85     53.40 o 
  -3  13   5      729.51      895.00     81.96 o 
  -2  13   5      527.89      606.96    181.93 o 
  -1  13   5      112.00       97.34     57.02 o 
   0  13   5     1491.38     1480.44    115.76 o 
   1  13   5      161.31      188.35     59.34 o 
   2  13   5     1003.56      985.07     90.25 o 
   3  13   5      538.40      515.23     54.66 o 
   4  13   5      461.39      568.75     57.97 o 
   5  13   5      176.29      241.08     64.89 o 
   6  13   5      229.18      226.84     67.46 o 
   7  13   5       47.04       23.55    106.42 o 
   8  13   5     1676.88     1924.15    121.43 o 
   9  13   5      150.42       53.18     68.66 o 
  10  13   5      159.05      164.75     77.41 o 
 -10  14   5       88.99      -66.90     66.90 o 
  -9  14   5       35.62      105.33     83.48 o 
  -8  14   5      313.06      398.96     61.84 o 
  -7  14   5      266.78      224.75     57.39 o 
  -6  14   5      265.41      209.48     55.88 o 
  -5  14   5      742.67      820.16     69.40 o 
  -4  14   5     1221.21     1024.45     88.74 o 
  -3  14   5       23.95      -51.65     55.50 o 
  -2  14   5       79.91       40.38     82.82 o 
  -1  14   5      591.50      727.04     79.59 o 
   0  14   5     1768.70     2056.76    109.53 o 
   1  14   5      145.17      159.78     59.35 o 
   2  14   5      531.26      623.36    120.83 o 
   3  14   5      232.65      127.47    104.33 o 
   4  14   5      811.91     1038.28    138.99 o 
   5  14   5        7.46       10.85     94.08 o 
   6  14   5      481.96      613.67     85.10 o 
   7  14   5      333.44      332.29     84.58 o 
   8  14   5        0.28       25.79     68.93 o 
  -8  15   5     1976.72     2112.49     99.67 o 
  -7  15   5     2206.92     2561.60    106.02 o 
  -6  15   5      109.40       98.89     62.90 o 
  -5  15   5      268.40      207.51     58.45 o 
  -4  15   5     1804.84     1899.51     97.44 o 
  -3  15   5       15.88        1.25     64.53 o 
  -2  15   5       43.05       -5.99     59.59 o 
  -1  15   5     1996.95     2263.50    189.62 o 
   0  15   5       32.12        0.93     94.98 o 
   1  15   5      117.76       77.10     99.93 o 
   2  15   5      654.21      547.96    128.48 o 
   3  15   5      996.88      948.73    139.63 o 
   4  15   5       73.64       59.20     98.61 o 
   5  15   5      231.33      294.83    115.25 o 
  -2  16   5       99.43      130.46     98.25 o 
  -1  16   5      238.40      289.97    119.08 o 
   0  16   5     1410.17     1693.85    175.17 o 
 -20   0   6       45.19       33.02     73.60 o 
 -19   0   6        0.61       43.67     81.14 o 
 -18   0   6     2393.29     2182.36    112.05 o 
 -17   0   6      182.29      205.14     84.81 o 
 -16   0   6    12046.04    12241.37    300.30 o 
 -15   0   6     1631.07     1588.96     81.83 o 
 -14   0   6       12.45       40.58     35.02 o 
 -13   0   6     1505.19     1613.44    304.44 o 
 -12   0   6     2530.82     2501.99     60.21 o 
 -11   0   6       20.11       62.66     20.07 o 
 -10   0   6      130.17      130.20     13.88 o 
  -9   0   6    23090.14    23466.75    195.20 o 
  -8   0   6    22295.38    22153.97    226.84 o 
  -7   0   6      144.02      254.31     15.04 o 
  -6   0   6     7040.77     7339.70     83.68 o 
  -5   0   6    12975.81    13302.78    133.84 o 
  -4   0   6      299.35      267.26     19.58 o 
  -3   0   6     6019.05     6127.05     80.64 o 
  -2   0   6    54383.91    57803.82    781.95 o 
  -1   0   6   121668.59   125330.62   1712.82 o 
   0   0   6    10130.15    10540.33    132.15 o 
   1   0   6     3681.58     3608.27     58.84 o 
   2   0   6       56.42       22.23     12.05 o 
   3   0   6     2078.00     2092.17     46.18 o 
   5   0   6    35958.62    35103.70    342.06 o 
   6   0   6       77.77       56.64     14.39 o 
   7   0   6     1000.92      968.39     34.27 o 
   8   0   6     2589.46     2441.63     58.77 o 
   9   0   6     5008.25     4845.63     80.27 o 
  10   0   6      148.77      160.20     24.33 o 
  11   0   6      338.19      368.67     39.42 o 
  12   0   6     6841.69     6556.42    128.53 o 
  13   0   6     3560.99     3592.44     95.69 o 
  14   0   6     2944.31     3018.88     92.10 o 
  15   0   6     1220.59     1044.35     67.04 o 
  16   0   6     3496.98     3803.83    264.44 o 
  17   0   6      484.63      576.45     80.06 o 
 -20   1   6      225.16      227.44     46.45 o 
 -19   1   6     2083.16     2396.38     80.42 o 
 -18   1   6       10.32       -8.68     34.94 o 
 -17   1   6      163.18      207.39     45.49 o 
 -16   1   6      632.14      677.63     45.94 o 
 -15   1   6     3447.89     3590.60     81.27 o 
 -14   1   6      519.19      427.37     35.80 o 
 -13   1   6     8006.99     7705.25    113.98 o 
 -12   1   6     1636.92     1690.21     35.76 o 
 -11   1   6     6959.09     6872.58     69.76 o 
 -10   1   6      527.44      516.02     12.20 o 
  -9   1   6     4708.08     4623.61     40.35 o 
  -8   1   6      215.46      169.06     11.34 o 
  -7   1   6     2131.15     2139.72     28.18 o 
  -6   1   6    18517.96    19525.53    138.63 o 
  -5   1   6     6974.33     6996.65     50.52 o 
  -4   1   6    19818.67    19702.70    197.46 o 
  -3   1   6     2205.35     2473.86     37.76 o 
  -2   1   6     7882.71     7739.55     78.04 o 
  -1   1   6     1717.63     1813.96     31.53 o 
   0   1   6     2344.59     2433.02     34.52 o 
   1   1   6     2648.70     2557.11     30.32 o 
   2   1   6    29795.02    28525.31    231.32 o 
   3   1   6     1795.31     1833.94     35.24 o 
   4   1   6     2478.52     2482.98     25.08 o 
   5   1   6        6.76        7.07      5.71 o 
   6   1   6     2198.34     2020.43     34.32 o 
   7   1   6       21.28       13.85      8.96 o 
   8   1   6     6099.76     6041.25     63.19 o 
   9   1   6     7084.78     6719.90     84.12 o 
  10   1   6     4704.07     4111.83     53.26 o 
  11   1   6       14.87       26.56     21.24 o 
  12   1   6     5447.03     5233.79     79.86 o 
  13   1   6       24.31       39.21     25.05 o 
  14   1   6      191.21      234.53     31.44 o 
  15   1   6     1215.77     1140.35     47.93 o 
  16   1   6       71.18       74.41     40.11 o 
  17   1   6     1688.32     1612.05    107.50 o 
 -20   2   6      100.75      160.16     53.90 o 
 -19   2   6      220.96      321.65     54.93 o 
 -18   2   6      442.45      549.23     94.00 o 
 -17   2   6      250.30      175.98     37.27 o 
 -16   2   6      725.12      756.80     47.77 o 
 -15   2   6     1264.58     1199.29     53.70 o 
 -14   2   6       27.83      103.97     27.78 o 
 -13   2   6      545.44      554.12     36.21 o 
 -12   2   6     2168.89     2213.75     40.58 o 
 -11   2   6     5211.49     5139.66     53.85 o 
 -10   2   6     1434.22     1425.17     19.44 o 
  -9   2   6     2731.14     2701.93     26.95 o 
  -8   2   6     2647.17     2593.21     24.35 o 
  -7   2   6      161.16      197.77      8.27 o 
  -6   2   6      800.75      789.72     13.73 o 
  -5   2   6     3215.44     3170.62     28.13 o 
  -4   2   6       96.59       88.61      7.88 o 
  -3   2   6      682.57      823.87     22.73 o 
  -2   2   6     3843.29     3922.46     53.18 o 
  -1   2   6      239.12      239.80     15.53 o 
   0   2   6     1067.73     1033.72     22.53 o 
   1   2   6       40.00       55.81      7.40 o 
   2   2   6      672.20      659.83     20.48 o 
   3   2   6    12378.13    12307.42    100.14 o 
   4   2   6      793.63      763.76     13.83 o 
   5   2   6    23412.81    23100.09    175.94 o 
   6   2   6      338.05      350.69     12.27 o 
   7   2   6       93.90      115.92      9.87 o 
   8   2   6      156.17      148.53     15.01 o 
   9   2   6     2033.37     1877.34     41.60 o 
  10   2   6     2255.96     2194.99     43.33 o 
  11   2   6      685.44      727.26     39.41 o 
  12   2   6     1601.14     1481.15     45.77 o 
  13   2   6      355.57      406.34     32.79 o 
  14   2   6      201.20      168.83     33.98 o 
  15   2   6       30.43       49.58     32.33 o 
  16   2   6       39.55       45.21     63.05 o 
  17   2   6      216.87      274.17    109.75 o 
 -20   3   6      228.46      191.92     54.55 o 
 -19   3   6      172.34      193.85     65.21 o 
 -18   3   6       29.12       77.37     43.87 o 
 -17   3   6        1.90       19.93     70.92 o 
 -16   3   6      128.80      117.12     33.86 o 
 -15   3   6      173.94      158.55     31.77 o 
 -14   3   6      188.17      154.45     30.18 o 
 -13   3   6     1794.78     1715.96     55.12 o 
 -12   3   6     1266.21     1162.14     53.73 o 
 -11   3   6       28.85       25.55     11.59 o 
 -10   3   6       43.82       51.68     15.88 o 
  -9   3   6       48.23       49.25      7.64 o 
  -8   3   6      474.51      504.97     12.82 o 
  -7   3   6      350.35      327.26      9.47 o 
  -6   3   6     2317.99     2656.25     38.07 o 
  -5   3   6      949.31      947.65     25.91 o 
  -4   3   6      643.82      696.29     12.05 o 
  -3   3   6       26.06       25.25      6.58 o 
  -2   3   6     2893.36     3201.04     42.15 o 
  -1   3   6      234.16      225.96     12.51 o 
   0   3   6     3357.15     3778.63     50.64 o 
   1   3   6      360.77      510.65     15.45 o 
   2   3   6     2621.46     2574.89     28.29 o 
   3   3   6       73.36       88.68      8.80 o 
   4   3   6      571.17      605.76     15.74 o 
   5   3   6        0.04        5.21      6.42 o 
   6   3   6       67.63       75.45     15.34 o 
   7   3   6      441.68      486.54     22.03 o 
   8   3   6       96.81      114.46     15.81 o 
   9   3   6      892.05      951.68     33.47 o 
  10   3   6        0.52        0.13     19.46 o 
  11   3   6        0.37       11.20     23.90 o 
  12   3   6       60.47       48.59     30.29 o 
  13   3   6      122.43      177.53     42.84 o 
  14   3   6       19.49       29.45     42.07 o 
  15   3   6      134.20      131.06     45.58 o 
  16   3   6        0.94      -46.86     54.88 o 
  17   3   6       20.38       60.82     78.89 o 
 -20   4   6      648.44      688.26     71.19 o 
 -19   4   6      323.12      348.50     55.10 o 
 -18   4   6      792.39      825.25     67.99 o 
 -17   4   6      253.03      270.93     50.75 o 
 -16   4   6       11.09        6.60     39.34 o 
 -15   4   6      227.01      238.27     42.66 o 
 -14   4   6      153.26      156.71     38.10 o 
 -13   4   6      187.69      186.07     40.53 o 
 -12   4   6    10126.84     9599.68    130.61 o 
 -11   4   6     5656.89     5662.67     77.43 o 
 -10   4   6        1.84        8.15     10.52 o 
  -9   4   6      353.15      357.39     12.98 o 
  -8   4   6     1631.83     1609.37     20.99 o 
  -7   4   6     1297.24     1211.22     26.03 o 
  -6   4   6     4775.16     5064.18     47.09 o 
  -5   4   6    16373.90    16915.53    126.12 o 
  -4   4   6      160.83      191.86     10.11 o 
  -3   4   6      364.69      430.99     11.17 o 
  -2   4   6      940.38     1012.94     19.93 o 
  -1   4   6      999.75     1164.59     23.14 o 
   0   4   6     7569.16     7892.17     95.78 o 
   1   4   6      500.72      448.95     16.88 o 
   2   4   6        2.36       -5.55      5.55 o 
   3   4   6     7314.14     7081.72     64.75 o 
   4   4   6      794.21      868.05     28.70 o 
   5   4   6     5634.46     5386.15     96.38 o 
   6   4   6      110.16      112.42     12.12 o 
   7   4   6     1508.99     1555.55     33.45 o 
   8   4   6     1749.33     1786.09     43.89 o 
   9   4   6     3426.71     3436.77     71.13 o 
  10   4   6     1031.97      970.97     56.29 o 
  11   4   6      230.12      161.22     65.67 o 
  12   4   6      264.95      230.27     42.93 o 
  13   4   6       19.43       -1.43     39.75 o 
  14   4   6      723.10      846.05     64.14 o 
  15   4   6      539.74      490.81     57.96 o 
  16   4   6       13.80       25.23     60.10 o 
  17   4   6      321.51      409.12     80.37 o 
 -19   5   6     1001.89     1011.43     78.08 o 
 -18   5   6        1.27      -43.93     45.33 o 
 -17   5   6       11.94       55.33     44.25 o 
 -16   5   6      414.42      479.82     63.36 o 
 -15   5   6     1968.32     1986.89     81.09 o 
 -14   5   6       94.48       52.08     35.87 o 
 -13   5   6     2639.22     2695.06     83.30 o 
 -12   5   6     2507.17     2411.15     74.07 o 
 -11   5   6     3608.93     3563.74    124.27 o 
 -10   5   6      420.32      386.06     21.11 o 
  -9   5   6     6323.94     6204.71     87.08 o 
  -8   5   6     1129.83     1092.45     21.44 o 
  -7   5   6        3.70       11.10      7.56 o 
  -6   5   6     1816.01     1735.93     24.55 o 
  -5   5   6     2730.28     2755.53     27.44 o 
  -4   5   6    18479.43    18250.60    136.13 o 
  -3   5   6      222.61      275.53     14.90 o 
  -2   5   6    11544.96    11265.48     88.24 o 
  -1   5   6     3824.08     3854.69     42.07 o 
   0   5   6       22.85       11.32      5.22 o 
   1   5   6      972.47     1056.29     28.98 o 
   2   5   6    12905.36    12781.51    115.20 o 
   3   5   6        1.24        5.80      8.18 o 
   4   5   6     2383.88     2423.92     34.39 o 
   5   5   6      131.92      140.61     14.31 o 
   6   5   6    12562.14    12457.13    148.75 o 
   7   5   6      636.29      661.41     29.65 o 
   8   5   6     8781.91     8529.46    107.39 o 
   9   5   6     7424.26     7146.63    122.00 o 
  10   5   6     1382.62     1302.11     94.51 o 
  11   5   6      502.65      468.45     48.57 o 
  12   5   6     3938.02     4120.51    189.33 o 
  13   5   6      197.25      234.92     49.47 o 
  14   5   6      621.73      701.67    103.89 o 
  15   5   6      312.39      235.10     89.70 o 
  16   5   6      209.28      296.20     75.05 o 
 -19   6   6       24.00       -5.55     65.93 o 
 -18   6   6     1084.81     1193.49    102.70 o 
 -17   6   6        0.87       15.15     43.39 o 
 -16   6   6     9929.16    10466.09    248.86 o 
 -15   6   6      913.09      999.82     65.75 o 
 -14   6   6      100.98      138.89     43.71 o 
 -13   6   6      241.44      270.22     42.81 o 
 -12   6   6      114.23       74.11     35.97 o 
 -11   6   6       18.91       19.25     33.68 o 
 -10   6   6       57.34       21.82     22.71 o 
  -9   6   6    14147.91    14282.91    138.00 o 
  -8   6   6    13118.15    12949.50    116.18 o 
  -7   6   6     2830.42     2626.55     41.35 o 
  -6   6   6     1442.40     1428.44     20.69 o 
  -5   6   6     6425.72     5933.97     67.90 o 
  -4   6   6      790.01      765.83     15.10 o 
  -3   6   6     7776.11     7720.15     56.04 o 
  -2   6   6     4124.35     3947.47     39.54 o 
  -1   6   6    30095.23    29295.91    210.73 o 
   0   6   6     4632.78     4350.11     42.43 o 
   1   6   6     3391.84     3207.81     37.14 o 
   2   6   6       54.06       56.65      9.91 o 
   3   6   6     1324.46     1249.02     25.33 o 
   4   6   6     7427.81     7239.44     79.83 o 
   5   6   6    26536.14    26143.02    250.10 o 
   6   6   6      481.40      452.49     28.62 o 
   7   6   6     1043.05     1005.47     41.71 o 
   8   6   6     1024.20     1093.28     91.03 o 
   9   6   6     3611.18     3555.03     94.72 o 
  10   6   6       44.48       42.42     36.59 o 
  11   6   6      303.40      337.61     45.85 o 
  12   6   6     4668.38     4634.26    119.51 o 
  13   6   6     1459.25     1791.90    158.68 o 
  14   6   6      346.72      313.71     58.79 o 
  15   6   6     1932.53     2124.41    118.29 o 
  16   6   6      160.96      211.43     70.78 o 
 -18   7   6      207.41      166.56     72.45 o 
 -17   7   6      195.95       70.61     66.09 o 
 -16   7   6      285.48      360.60     69.65 o 
 -15   7   6     1257.84     1220.44     93.95 o 
 -14   7   6      451.54      394.61     49.62 o 
 -13   7   6     2208.31     2200.53     80.69 o 
 -12   7   6      646.36      696.82     93.58 o 
 -11   7   6     7019.49     7144.19    218.87 o 
 -10   7   6       79.03       98.18     26.62 o 
  -9   7   6     3066.75     3083.66     69.19 o 
  -8   7   6     4258.32     4031.81     82.40 o 
  -7   7   6      245.26      276.96     18.23 o 
  -6   7   6     3967.77     4029.86     54.31 o 
  -5   7   6     5248.09     5138.94     61.09 o 
  -4   7   6    12347.60    12082.97     88.19 o 
  -3   7   6      578.21      561.26     20.44 o 
  -2   7   6    11261.79    11072.82     97.95 o 
  -1   7   6     1510.43     1412.17     25.28 o 
   0   7   6     1983.12     1965.99     22.82 o 
   1   7   6      820.30      717.86     18.89 o 
   2   7   6    26677.95    26175.79    246.77 o 
   3   7   6      250.00      257.06     21.27 o 
   4   7   6       38.19       40.00     16.44 o 
   5   7   6     4299.50     4101.23     66.08 o 
   6   7   6     5400.33     5334.60    101.81 o 
   7   7   6       34.93       11.93     22.93 o 
   8   7   6     4855.42     4739.52    107.86 o 
   9   7   6     4166.24     4219.34    128.11 o 
  10   7   6     1439.02     1514.29     74.42 o 
  11   7   6      192.15      212.73     55.23 o 
  12   7   6     6283.90     6419.72    284.69 o 
  13   7   6      188.40      221.32     52.37 o 
  14   7   6      553.21      796.68    114.98 o 
  15   7   6      830.41      932.92     74.93 o 
 -18   8   6      130.15      142.50     73.02 o 
 -17   8   6       81.78      203.29     84.83 o 
 -16   8   6       82.53      147.68     64.53 o 
 -15   8   6      203.26      141.54     59.19 o 
 -14   8   6      263.85      368.94     82.90 o 
 -13   8   6       77.97       40.43     53.07 o 
 -12   8   6     1194.09     1319.54     67.52 o 
 -11   8   6     4706.74     4821.15    139.27 o 
 -10   8   6     1385.90     1451.80     54.51 o 
  -9   8   6     3935.17     3546.52     75.87 o 
  -8   8   6     1336.86     1421.98     51.52 o 
  -7   8   6       47.10       17.65     19.90 o 
  -6   8   6     1869.52     1814.05     40.30 o 
  -5   8   6     8570.63     8391.74     84.21 o 
  -4   8   6        5.07       10.33     10.61 o 
  -3   8   6     2812.48     2697.51     40.54 o 
  -2   8   6      629.95      630.75     27.14 o 
  -1   8   6      588.50      572.73     20.20 o 
   0   8   6      159.23      158.09     16.94 o 
   1   8   6     1442.00     1402.02     30.85 o 
   2   8   6      127.28      144.89     13.84 o 
   3   8   6     7571.43     7418.46     95.15 o 
   4   8   6     1714.92     1625.51     49.61 o 
   5   8   6     9104.99     8824.73    187.15 o 
   6   8   6       31.01      -10.74     22.67 o 
   7   8   6      448.87      446.62     45.43 o 
   8   8   6        7.79        6.68     34.57 o 
   9   8   6     1364.94     1397.05     72.59 o 
  10   8   6      924.53      817.08     61.64 o 
  11   8   6      920.05      882.44     66.51 o 
  12   8   6      715.39      769.99     66.90 o 
  13   8   6      554.78      257.91    111.92 o 
  14   8   6      283.52      345.43     74.71 o 
  15   8   6       18.73      -32.23     72.29 o 
 -17   9   6        0.08       37.17     64.02 o 
 -16   9   6      456.66      495.79     82.82 o 
 -15   9   6      178.18      135.37     67.46 o 
 -14   9   6       10.36       49.98     57.64 o 
 -13   9   6      532.56      505.79     71.53 o 
 -12   9   6       48.08       70.99     51.60 o 
 -11   9   6      246.71      270.41     58.60 o 
 -10   9   6      629.68      644.63     52.62 o 
  -9   9   6       51.42       17.01     27.14 o 
  -8   9   6        5.95       14.70     26.69 o 
  -7   9   6      369.49      368.86     36.81 o 
  -6   9   6      211.36      190.72     29.94 o 
  -5   9   6     1117.46     1103.31     38.59 o 
  -4   9   6      366.87      372.75     26.64 o 
  -3   9   6      897.23      903.18     33.05 o 
  -2   9   6     2578.35     2513.95     44.66 o 
  -1   9   6      364.25      296.39     19.62 o 
   0   9   6      235.56      228.29     22.65 o 
   1   9   6      106.19       96.02     16.38 o 
   2   9   6     2246.64     2261.89     37.99 o 
   3   9   6      324.78      345.46     30.27 o 
   4   9   6      768.88      715.43     39.54 o 
   5   9   6      369.90      421.09     42.75 o 
   6   9   6      194.92      184.22     37.62 o 
   7   9   6        1.41      -38.49     40.67 o 
   8   9   6      948.92      919.46     62.00 o 
   9   9   6     1242.93     1300.58     72.91 o 
  10   9   6       32.91      -21.23     41.42 o 
  11   9   6      358.14      411.33     69.29 o 
  12   9   6      579.55      615.59    108.43 o 
  13   9   6      322.76      286.91     60.47 o 
  14   9   6        0.85      -19.39     50.54 o 
 -16  10   6      605.55      615.51    201.81 o 
 -15  10   6      428.57      489.59     78.46 o 
 -14  10   6      137.62      117.72     64.42 o 
 -13  10   6       15.29      -19.77     53.59 o 
 -12  10   6     1724.95     1733.88    107.76 o 
 -11  10   6     1027.38     1087.53     86.44 o 
 -10  10   6       40.11       11.43     39.25 o 
  -9  10   6       25.35      -16.62     35.83 o 
  -8  10   6      510.10      558.41     50.10 o 
  -7  10   6      632.20      624.74     90.25 o 
  -6  10   6        6.35        4.29     35.52 o 
  -5  10   6     4730.06     4646.38     98.40 o 
  -4  10   6     1851.24     1733.76     68.59 o 
  -3  10   6       12.01       10.63     23.95 o 
  -2  10   6      173.93      152.80     28.19 o 
  -1  10   6      807.26      760.60     49.56 o 
   0  10   6      162.98      179.77     36.35 o 
   1  10   6     1253.81     1350.45     63.60 o 
   2  10   6        3.82        6.09     31.92 o 
   3  10   6     3400.22     3423.91     95.20 o 
   4  10   6      499.25      480.56     55.47 o 
   5  10   6     1466.83     1672.14    104.69 o 
   6  10   6      509.13      451.43     49.23 o 
   7  10   6     1108.01     1032.63     76.46 o 
   8  10   6      780.62      839.79     62.42 o 
   9  10   6      901.28      791.55     65.00 o 
  10  10   6      792.74      824.82     68.91 o 
  11  10   6        0.59       60.84     56.96 o 
  12  10   6        2.46       39.93     73.27 o 
  13  10   6       17.77      131.09    120.32 o 
 -15  11   6      389.38      519.55     90.95 o 
 -14  11   6      166.12      130.92     69.71 o 
 -13  11   6      478.36      540.59     78.91 o 
 -12  11   6      743.37      922.89    160.55 o 
 -11  11   6      339.72      360.55     68.04 o 
 -10  11   6      286.33      279.74     61.43 o 
  -9  11   6     2821.82     2791.69    116.82 o 
  -8  11   6     1915.49     1664.07    162.54 o 
  -7  11   6        8.90       69.08     47.48 o 
  -6  11   6      628.78      603.04     64.48 o 
  -5  11   6     1219.31     1208.57     83.41 o 
  -4  11   6     2285.60     2361.81     66.53 o 
  -3  11   6      991.92     1034.93     49.43 o 
  -2  11   6     3181.25     3192.65     89.34 o 
  -1  11   6     1359.18     1511.21     68.02 o 
   0  11   6       17.31       21.76     34.99 o 
   1  11   6      139.44      136.78     50.00 o 
   2  11   6     6651.85     6665.18    133.79 o 
   3  11   6      313.85      331.84     46.35 o 
   4  11   6      654.37      629.79     79.23 o 
   5  11   6       17.50       45.77     39.84 o 
   6  11   6      915.05      877.70     80.05 o 
   7  11   6      536.25      349.84     63.23 o 
   8  11   6      671.70      628.67     62.58 o 
   9  11   6      192.13      193.11     79.32 o 
  10  11   6      640.13      906.73     72.21 o 
  11  11   6      425.47      501.70     65.52 o 
  12  11   6     1512.89     1811.60     99.51 o 
 -14  12   6       17.41       19.93     65.97 o 
 -13  12   6       25.20      111.32     90.79 o 
 -12  12   6      187.22      214.00     90.70 o 
 -11  12   6       20.51       24.99     83.24 o 
 -10  12   6      116.54      131.87     62.76 o 
  -9  12   6     4051.15     3952.79    144.57 o 
  -8  12   6     1980.19     2114.48    141.97 o 
  -7  12   6      868.31      862.18     66.04 o 
  -6  12   6      761.83      713.51     74.25 o 
  -5  12   6      908.07      845.93     75.96 o 
  -4  12   6     3064.69     3072.07    121.74 o 
  -3  12   6      135.95      109.68     84.10 o 
  -2  12   6     1191.64     1223.24     86.83 o 
  -1  12   6     9565.81     9595.70    318.96 o 
   0  12   6     1759.05     1897.83     79.25 o 
   1  12   6     3747.68     3764.96    113.99 o 
   2  12   6       39.15       -4.73     38.40 o 
   3  12   6     1521.19     1457.28     74.90 o 
   4  12   6      611.87      669.26     59.28 o 
   5  12   6     7455.60     7737.21    186.64 o 
   6  12   6      194.97      239.14     50.49 o 
   7  12   6      211.28      215.57     53.48 o 
   8  12   6      111.28       10.67     61.97 o 
   9  12   6     1938.99     2042.47    124.32 o 
  10  12   6       41.43       58.22     66.29 o 
  11  12   6      689.97      607.45     91.18 o 
 -12  13   6     1249.14     1183.52    144.68 o 
 -11  13   6      471.04      332.71    101.74 o 
 -10  13   6      222.83      326.57     83.34 o 
  -9  13   6      576.47      647.54     66.66 o 
  -8  13   6     1106.00     1090.44    107.49 o 
  -7  13   6       91.08      130.88     51.96 o 
  -6  13   6      804.08      795.71     67.21 o 
  -5  13   6      521.18      607.71     73.48 o 
  -4  13   6     2424.35     2494.08    112.12 o 
  -3  13   6      122.84       -1.94     55.67 o 
  -2  13   6     4351.26     4340.62    145.31 o 
  -1  13   6      539.07      618.65     74.92 o 
   0  13   6        1.70        8.97     57.43 o 
   1  13   6      376.38      423.31     80.79 o 
   2  13   6     4923.29     5100.78    124.66 o 
   3  13   6        3.53       26.23     43.12 o 
   4  13   6      300.91      326.45     52.51 o 
   5  13   6       14.87       43.07     46.00 o 
   6  13   6     2332.97     2262.80     95.61 o 
   7  13   6       55.92       77.25    100.89 o 
   8  13   6      453.16      598.92    117.32 o 
   9  13   6      318.98      387.84     80.89 o 
 -10  14   6      132.47      110.22     69.43 o 
  -9  14   6      395.46      372.09     76.12 o 
  -8  14   6      365.50      440.99     67.16 o 
  -7  14   6       34.23      103.67     68.81 o 
  -6  14   6      298.04      356.59     60.49 o 
  -5  14   6     1845.49     2053.14    113.38 o 
  -4  14   6      109.40       38.81     57.97 o 
  -3  14   6       52.75       95.02     59.92 o 
  -2  14   6      460.86      434.55     72.53 o 
  -1  14   6      402.11      440.40     72.69 o 
   0  14   6      181.92      272.06     66.68 o 
   1  14   6      662.42      482.35     75.72 o 
   2  14   6      155.24       82.76    127.47 o 
   3  14   6     1603.31     1658.65    105.52 o 
   4  14   6      356.47      157.42    106.04 o 
   5  14   6     1886.73     1954.35    121.58 o 
   6  14   6        4.48      -21.97     64.65 o 
   7  14   6        0.59       19.23     64.73 o 
  -7  15   6       42.27       79.88     76.74 o 
  -6  15   6      474.59      548.63     81.20 o 
  -5  15   6        2.46      -51.70     51.70 o 
  -4  15   6      400.84      421.17     75.18 o 
  -3  15   6      145.36      203.98     67.10 o 
  -2  15   6      195.09      136.13     66.99 o 
  -1  15   6       19.79      130.63     65.01 o 
   0  15   6      127.99      150.54     87.74 o 
   1  15   6        3.62       65.78    101.58 o 
   2  15   6      216.80       99.51    106.18 o 
   3  15   6      251.29      167.54    100.87 o 
   4  15   6      107.90       41.05     97.95 o 
 -20   1   7     1730.20     1721.29     88.63 o 
 -19   1   7      500.32      528.89     49.62 o 
 -18   1   7       30.96       52.59     35.97 o 
 -17   1   7       35.94        4.23     32.47 o 
 -16   1   7       51.36       90.04     31.91 o 
 -15   1   7      309.49      286.98     41.47 o 
 -14   1   7      710.77      662.85     41.13 o 
 -13   1   7     2401.60     2467.24     61.68 o 
 -12   1   7      437.94      487.76     26.18 o 
 -11   1   7       11.58       25.17     13.56 o 
 -10   1   7      153.62      127.77     20.01 o 
  -9   1   7      223.39      232.96     14.10 o 
  -8   1   7      116.35      116.33      9.38 o 
  -7   1   7      844.51      706.00     17.07 o 
  -6   1   7     3305.52     3465.70     32.71 o 
  -5   1   7    16993.23    17948.86    162.73 o 
  -4   1   7     8640.19     9349.33    104.69 o 
  -3   1   7    11162.56    11756.85    113.11 o 
  -2   1   7      571.58      642.30     22.04 o 
  -1   1   7        8.85      -12.83     12.83 o 
   0   1   7    17546.77    18469.74    155.56 o 
   1   1   7    11988.58    11859.99    106.67 o 
   2   1   7        1.54       -3.95      7.55 o 
   3   1   7       54.06       80.76     12.39 o 
   4   1   7     1775.41     1787.95     22.05 o 
   5   1   7      827.01      901.80     21.42 o 
   6   1   7     2489.85     2442.70     39.00 o 
   7   1   7       21.45       35.78     10.40 o 
   8   1   7     3683.31     3612.98     48.82 o 
   9   1   7      547.33      595.86     26.48 o 
  10   1   7       85.08        8.06     20.03 o 
  11   1   7     4228.02     3960.28     67.39 o 
  12   1   7      416.49      358.90     40.66 o 
  13   1   7      107.59      125.33     28.24 o 
  14   1   7     1682.04     1732.17     54.97 o 
  15   1   7        3.56       -9.88     32.51 o 
  16   1   7       94.39      199.17     52.24 o 
  17   1   7       14.11       54.07     60.62 o 
 -20   2   7       11.59       33.49     47.84 o 
 -19   2   7      785.78      791.43     71.31 o 
 -18   2   7      258.12      228.65     49.91 o 
 -17   2   7     2347.86     2338.34     72.79 o 
 -16   2   7     1332.54     1425.83     66.55 o 
 -15   2   7       22.35       22.80     27.79 o 
 -14   2   7      799.18      758.02     42.28 o 
 -13   2   7     3447.86     3385.76     71.96 o 
 -12   2   7      910.96      880.53     32.82 o 
 -11   2   7      299.25      279.06     24.64 o 
 -10   2   7     5336.20     5197.58     62.85 o 
  -9   2   7      602.74      606.90     24.87 o 
  -8   2   7     3787.75     3809.72     36.93 o 
  -7   2   7      405.46      381.26     11.04 o 
  -6   2   7    25818.72    25869.96    161.11 o 
  -5   2   7     3103.57     3136.76     35.97 o 
  -4   2   7     5191.78     5359.99     69.43 o 
  -3   2   7       32.10       65.70     11.04 o 
  -2   2   7     7840.69     8119.19     94.62 o 
  -1   2   7     1158.59     1036.46     27.44 o 
   0   2   7     6311.75     6452.12     91.92 o 
   1   2   7      265.79      324.38     12.92 o 
   2   2   7    12232.33    11884.05    108.96 o 
   3   2   7     4741.08     5046.26     51.63 o 
   4   2   7     9101.11     9123.73     68.98 o 
   5   2   7     1621.91     1576.88     24.17 o 
   6   2   7     1353.80     1307.47     23.08 o 
   7   2   7     1197.90     1172.53     28.51 o 
   8   2   7     8900.88     8472.70     86.29 o 
   9   2   7       98.47       35.98     17.53 o 
  10   2   7      920.08      792.09     37.85 o 
  11   2   7     1258.90     1251.19     45.81 o 
  12   2   7      412.30      409.96     34.09 o 
  13   2   7      243.69      223.91     39.71 o 
  14   2   7      523.46      592.87     49.02 o 
  15   2   7     2237.27     2223.45     75.79 o 
  16   2   7     3993.68     4287.86    152.78 o 
  17   2   7       10.44       58.13     64.82 o 
 -20   3   7      211.34      232.72     58.94 o 
 -19   3   7       25.41      -15.77     42.90 o 
 -18   3   7        8.74       12.66     42.00 o 
 -17   3   7      129.47      123.60     44.37 o 
 -16   3   7     5247.27     5298.11    123.57 o 
 -15   3   7      853.59      809.98     57.12 o 
 -14   3   7      236.64      223.32     31.83 o 
 -13   3   7     9776.51     9814.60    135.73 o 
 -12   3   7     5128.56     5001.38     78.37 o 
 -11   3   7      306.03      351.45     16.94 o 
 -10   3   7    15173.59    15255.48    141.07 o 
  -9   3   7    13477.67    13302.89     99.95 o 
  -8   3   7       12.82       20.22      7.16 o 
  -7   3   7     6926.95     6792.91     58.66 o 
  -6   3   7     2483.03     2712.13     30.45 o 
  -5   3   7      878.11      795.02     26.96 o 
  -4   3   7        4.23       -6.33      6.33 o 
  -3   3   7    26938.92    27305.92    218.95 o 
  -2   3   7     4396.81     4723.93     64.62 o 
  -1   3   7     4141.04     3908.15     56.53 o 
   0   3   7     3269.69     3775.06     49.44 o 
   1   3   7    26680.97    26404.88    182.60 o 
   2   3   7       62.22       56.60      6.81 o 
   3   3   7    12407.43    12265.11     94.85 o 
   4   3   7      280.32      317.50     12.96 o 
   5   3   7    21268.10    20969.22    146.56 o 
   6   3   7     1968.53     1878.48     39.05 o 
   7   3   7       70.84       53.56     13.48 o 
   8   3   7     2841.05     2793.48     56.65 o 
   9   3   7      795.71      835.04     32.08 o 
  10   3   7     6017.02     6023.68    155.00 o 
  11   3   7     4492.33     4404.35     91.52 o 
  12   3   7     1837.23     1867.97     67.23 o 
  13   3   7     1165.07     1214.52     59.20 o 
  14   3   7      108.08      228.28     48.78 o 
  15   3   7     1545.43     1742.26     84.71 o 
  16   3   7      237.59      413.58     72.40 o 
 -20   4   7       82.78       83.69     51.74 o 
 -19   4   7     1137.30     1091.67     76.98 o 
 -18   4   7      185.27      184.58     55.92 o 
 -17   4   7     1175.33     1161.06     72.73 o 
 -16   4   7     1323.60     1235.95     70.30 o 
 -15   4   7      904.36      940.71     62.47 o 
 -14   4   7        8.55      -17.93     33.38 o 
 -13   4   7    12256.49    11862.94    187.44 o 
 -12   4   7     3442.07     3481.86     67.02 o 
 -11   4   7       49.21       36.64     15.27 o 
 -10   4   7     6373.35     6085.85     69.99 o 
  -9   4   7      693.05      662.89     20.84 o 
  -8   4   7     4888.21     4756.03     45.68 o 
  -7   4   7     1340.03     1287.51     26.76 o 
  -6   4   7    27914.87    28114.95    201.00 o 
  -5   4   7     5855.62     6049.31     53.99 o 
  -4   4   7     9326.41     9856.33     77.31 o 
  -3   4   7     1033.12      999.25     20.60 o 
  -2   4   7     5205.06     5007.33     52.82 o 
  -1   4   7     2544.49     2498.19     32.30 o 
   0   4   7    14815.55    15381.21    132.30 o 
   1   4   7     1593.80     1726.15     27.45 o 
   2   4   7    10569.45    10117.87     86.44 o 
   3   4   7     4412.64     4607.94     44.85 o 
   4   4   7    11458.25    11420.68     92.93 o 
   5   4   7     1813.33     1754.18     28.76 o 
   6   4   7       22.85       23.98     15.90 o 
   7   4   7      601.80      567.13     32.28 o 
   8   4   7    10192.03    10483.88    140.65 o 
   9   4   7      361.28      326.57     53.27 o 
  10   4   7       38.60       33.77     68.85 o 
  11   4   7      441.52      477.03     49.76 o 
  12   4   7      302.21      301.57     46.50 o 
  13   4   7      216.53      191.29     47.46 o 
  14   4   7     1050.53     1191.05     74.31 o 
  15   4   7     3208.47     3202.70    106.79 o 
  16   4   7      373.71      231.02     70.74 o 
 -19   5   7      411.21      539.04     65.33 o 
 -18   5   7        3.09       67.61     48.80 o 
 -17   5   7       58.98       88.02     47.82 o 
 -16   5   7       47.48       18.91     41.82 o 
 -15   5   7      407.96      400.00     49.80 o 
 -14   5   7      633.12      519.16     49.53 o 
 -13   5   7     8423.19     8353.46    150.93 o 
 -12   5   7     1018.30      991.05     55.67 o 
 -11   5   7        0.11       25.43     17.75 o 
 -10   5   7     3893.36     3836.88     84.10 o 
  -9   5   7       85.07       85.17     12.11 o 
  -8   5   7      845.91      840.15     26.30 o 
  -7   5   7     3769.48     3796.19     47.65 o 
  -6   5   7      691.36      810.23     23.72 o 
  -5   5   7    20958.43    20807.13    154.33 o 
  -4   5   7     6108.72     6043.06     72.43 o 
  -3   5   7    21430.51    22028.96    159.17 o 
  -2   5   7     5102.25     5613.66     47.54 o 
  -1   5   7        6.34        1.44      6.21 o 
   0   5   7     1471.21     1258.71     20.33 o 
   1   5   7     3928.23     3637.40     37.10 o 
   2   5   7      321.97      266.74     12.06 o 
   3   5   7     1987.47     1906.34     31.67 o 
   4   5   7       81.64       67.17     11.38 o 
   5   5   7     6486.33     6414.31     82.32 o 
   6   5   7      858.82      783.07     52.93 o 
   7   5   7       76.63       73.83     31.93 o 
   8   5   7       61.46       82.25     23.31 o 
   9   5   7     1002.14      932.29     56.70 o 
  10   5   7     1091.64     1115.08     92.14 o 
  11   5   7     5396.66     5664.11    166.27 o 
  12   5   7      254.62      223.61     46.61 o 
  13   5   7        1.04      -29.48     41.52 o 
  14   5   7     1266.20     1480.58     82.68 o 
  15   5   7        4.29        6.47     46.67 o 
  16   5   7        9.47      116.18     66.75 o 
 -19   6   7      516.86      515.33     81.56 o 
 -18   6   7      116.26      129.57     64.30 o 
 -17   6   7        6.44        2.21     44.87 o 
 -16   6   7      204.09      219.48     49.01 o 
 -15   6   7       26.18       39.37     39.43 o 
 -14   6   7       79.41      105.75     38.25 o 
 -13   6   7      107.27       36.35     36.02 o 
 -12   6   7        1.92       -7.35     31.13 o 
 -11   6   7      147.65      122.81     32.67 o 
 -10   6   7      133.72      148.16     22.42 o 
  -9   6   7        2.36       -1.28     14.37 o 
  -8   6   7      638.66      668.13     22.14 o 
  -7   6   7      640.89      710.93     19.33 o 
  -6   6   7      608.66      604.96     23.10 o 
  -5   6   7     1752.08     1825.61     37.91 o 
  -4   6   7       68.10       48.64      9.79 o 
  -3   6   7        1.60       -9.84      9.84 o 
  -2   6   7     1166.15     1123.23     19.93 o 
  -1   6   7        2.48       -0.78      8.21 o 
   0   6   7       10.19        4.63      7.67 o 
   1   6   7      170.23      180.38     12.81 o 
   2   6   7      388.87      387.70     15.51 o 
   3   6   7     1133.39     1091.80     26.99 o 
   4   6   7        3.82      -13.92     13.92 o 
   5   6   7        2.89       -0.72     18.04 o 
   6   6   7     3537.82     3439.36     81.70 o 
   7   6   7       41.52       73.61     30.74 o 
   8   6   7     1790.61     1633.18     66.20 o 
   9   6   7        2.59       13.73     36.70 o 
  10   6   7       10.68       42.14     36.84 o 
  11   6   7        3.41       18.87     40.22 o 
  12   6   7      362.52      446.65     54.88 o 
  13   6   7       97.12      141.14     55.43 o 
  14   6   7      330.12      393.64     58.19 o 
  15   6   7      150.35       14.23     48.25 o 
 -18   7   7       88.58      208.03     81.61 o 
 -17   7   7      210.68      244.08     69.79 o 
 -16   7   7      163.11      170.69    101.66 o 
 -15   7   7      140.00      189.48     47.28 o 
 -14   7   7      375.41      381.84     51.46 o 
 -13   7   7      417.66      494.67     51.21 o 
 -12   7   7     2644.87     2642.32     84.15 o 
 -11   7   7        8.13       31.27     31.60 o 
 -10   7   7      222.07      227.35     32.89 o 
  -9   7   7      231.45      243.52     19.76 o 
  -8   7   7       31.94        7.45     13.72 o 
  -7   7   7      612.13      596.37     25.46 o 
  -6   7   7     1200.58     1113.48     36.36 o 
  -5   7   7     3044.22     2953.11     49.24 o 
  -4   7   7      184.68      224.21     18.94 o 
  -3   7   7       40.69       54.82     14.25 o 
  -2   7   7       16.90       30.41     11.41 o 
  -1   7   7     2541.05     2597.85     39.05 o 
   0   7   7     2330.11     2268.87     33.14 o 
   1   7   7     5788.21     5688.26     62.17 o 
   2   7   7        0.53        0.69     14.09 o 
   3   7   7      386.40      374.08     23.27 o 
   4   7   7       23.55        1.41     18.47 o 
   5   7   7      283.13      247.67     45.29 o 
   6   7   7     2153.68     1995.17     68.77 o 
   7   7   7      626.13      618.12     57.97 o 
   8   7   7     1520.49     1489.36     68.76 o 
   9   7   7     1172.40     1234.13     68.18 o 
  10   7   7      755.62      727.51     57.38 o 
  11   7   7      739.17      770.76     62.79 o 
  12   7   7       29.79       76.79     48.77 o 
  13   7   7       29.27        1.38     80.62 o 
  14   7   7     1691.86     1780.11     92.68 o 
  15   7   7       17.49       84.80     51.93 o 
 -18   8   7        0.81      -91.20    120.68 o 
 -17   8   7     1333.31     1785.60    121.07 o 
 -16   8   7       12.15      124.00     63.15 o 
 -15   8   7       77.74      138.12     63.52 o 
 -14   8   7      730.18      547.36     72.67 o 
 -13   8   7     1372.46     1408.66     72.07 o 
 -12   8   7      821.44      795.11     84.62 o 
 -11   8   7      457.19      443.08     68.84 o 
 -10   8   7     2651.32     2519.54     76.96 o 
  -9   8   7      102.30       98.45     27.71 o 
  -8   8   7      613.51      663.87     40.94 o 
  -7   8   7       45.43       40.48     18.44 o 
  -6   8   7     7857.86     7504.38     84.12 o 
  -5   8   7      477.24      479.26     18.23 o 
  -4   8   7     1467.48     1414.88     40.52 o 
  -3   8   7     2977.54     3057.84     50.34 o 
  -2   8   7     6104.17     6079.72     75.66 o 
  -1   8   7       25.82       12.67     14.88 o 
   0   8   7     1193.06     1199.53     33.82 o 
   1   8   7      563.14      507.83     27.40 o 
   2   8   7     4853.86     4611.01     78.80 o 
   3   8   7      675.05      664.66     35.15 o 
   4   8   7     5274.25     4996.87    121.18 o 
   5   8   7      663.65      616.60     46.21 o 
   6   8   7       10.67        0.23     30.27 o 
   7   8   7     1076.25      992.63     71.44 o 
   8   8   7     1753.57     1681.26    116.91 o 
   9   8   7       31.15       72.54     41.54 o 
  10   8   7      315.94      254.11     46.66 o 
  11   8   7      530.96      459.28     56.15 o 
  12   8   7      178.62      164.36     51.16 o 
  13   8   7        2.50       36.90     49.21 o 
  14   8   7       74.65      122.66     67.75 o 
 -17   9   7       48.44      131.56     69.80 o 
 -16   9   7     2184.42     1982.42    117.87 o 
 -15   9   7      684.37      714.18     84.59 o 
 -14   9   7      106.68      153.56     59.20 o 
 -13   9   7     4404.65     4213.94    142.15 o 
 -12   9   7      620.89      749.79     75.45 o 
 -11   9   7      557.26      486.21     63.92 o 
 -10   9   7     7780.00     7752.53    175.22 o 
  -9   9   7     4861.57     4758.17     92.06 o 
  -8   9   7      123.03      132.30     29.14 o 
  -7   9   7     1720.52     1664.79     55.11 o 
  -6   9   7       54.80       56.91     25.21 o 
  -5   9   7     1889.15     1875.25     47.48 o 
  -4   9   7       10.19      -14.70     18.14 o 
  -3   9   7    11429.79    11309.67    132.08 o 
  -2   9   7     1200.33     1060.41     37.97 o 
  -1   9   7     4723.27     4857.63     76.06 o 
   0   9   7      137.98      191.22     34.60 o 
   1   9   7     7834.76     7861.72    140.70 o 
   2   9   7      150.60      161.15     36.11 o 
   3   9   7     4492.00     4574.39    132.79 o 
   4   9   7     1736.11     1739.38     77.06 o 
   5   9   7     6552.52     6580.84    129.35 o 
   6   9   7     3509.03     3464.43     95.07 o 
   7   9   7     2189.04     2030.26    163.59 o 
   8   9   7      907.61      977.17     65.48 o 
   9   9   7      211.52      168.03     70.28 o 
  10   9   7     2011.56     1922.58     88.60 o 
  11   9   7      817.94      802.75     69.27 o 
  12   9   7      270.91      290.32     57.77 o 
  13   9   7      313.69      411.86     78.60 o 
 -16  10   7      340.25      361.27     76.62 o 
 -15  10   7      295.21      242.47     70.23 o 
 -14  10   7        3.73      -12.42     56.46 o 
 -13  10   7     2140.13     2205.94    114.94 o 
 -12  10   7      368.66      352.27     64.07 o 
 -11  10   7        0.99       -9.79     46.45 o 
 -10  10   7     1784.55     1960.72    118.05 o 
  -9  10   7     1620.55     1539.53     72.51 o 
  -8  10   7     2190.74     2040.99     64.70 o 
  -7  10   7      636.58      613.91     40.44 o 
  -6  10   7     5896.78     5936.27    101.82 o 
  -5  10   7     1419.96     1415.04     75.91 o 
  -4  10   7     2931.40     2914.21    140.49 o 
  -3  10   7      107.01      123.09     28.06 o 
  -2  10   7     3878.98     3845.89     79.94 o 
  -1  10   7      459.06      392.32     43.00 o 
   0  10   7     1167.46     1158.31     60.42 o 
   1  10   7        2.38       34.66     31.90 o 
   2  10   7     1840.79     1839.95     75.40 o 
   3  10   7      765.05      706.91     53.40 o 
   4  10   7     3735.69     3688.21    155.84 o 
   5  10   7     1117.87     1100.04     83.24 o 
   6  10   7        6.06      -21.89     34.32 o 
   7  10   7       88.97       53.05     42.02 o 
   8  10   7     6376.58     5932.47    342.41 o 
   9  10   7       70.62       46.30     45.25 o 
  10  10   7        8.96      -44.45     46.24 o 
  11  10   7      233.54      198.37     54.76 o 
  12  10   7       46.36       43.39     80.55 o 
 -15  11   7       31.71       78.69     66.96 o 
 -14  11   7       77.37      110.02     67.11 o 
 -13  11   7     1288.25     1322.47    101.76 o 
 -12  11   7      903.29     1023.88     90.12 o 
 -11  11   7      399.43      528.62     97.36 o 
 -10  11   7     1774.22     1697.88     94.85 o 
  -9  11   7      316.87      311.47     48.71 o 
  -8  11   7      131.51      118.67     44.30 o 
  -7  11   7     1237.60     1349.49    182.66 o 
  -6  11   7      269.96      342.09     59.61 o 
  -5  11   7     5998.46     6185.03    105.71 o 
  -4  11   7     4913.97     4759.58     92.40 o 
  -3  11   7     5589.86     5591.06    101.26 o 
  -2  11   7       34.56       76.79     35.77 o 
  -1  11   7      143.03       79.66     38.42 o 
   0  11   7      449.06      508.38     49.70 o 
   1  11   7     2787.96     2912.95     92.10 o 
   2  11   7     1020.21     1015.83     63.33 o 
   3  11   7      578.82      615.92     54.49 o 
   4  11   7     1033.27     1000.72     65.37 o 
   5  11   7     1876.09     1859.15     83.28 o 
   6  11   7       14.93      113.78     58.91 o 
   7  11   7       36.03      -41.24     54.75 o 
   8  11   7      753.63      819.20    121.25 o 
   9  11   7      966.84      830.92    120.12 o 
  10  11   7      437.42      409.69     63.65 o 
  11  11   7     1988.23     2091.94     99.01 o 
 -14  12   7       61.21      -88.54     89.89 o 
 -13  12   7      304.95      400.17    108.35 o 
 -12  12   7      245.47      233.40     91.72 o 
 -11  12   7      155.08      165.50     91.43 o 
 -10  12   7       10.21      -28.86     70.17 o 
  -9  12   7        3.67      100.27     46.63 o 
  -8  12   7       51.55       65.22     74.15 o 
  -7  12   7      160.63      272.96     60.28 o 
  -6  12   7      613.95      627.20     99.42 o 
  -5  12   7        4.65       -2.25     50.60 o 
  -4  12   7       85.59      117.39     55.59 o 
  -3  12   7       97.90      102.60     50.32 o 
  -2  12   7      190.75      180.41     43.16 o 
  -1  12   7      838.55      878.08     61.37 o 
   0  12   7       78.59       93.74     41.94 o 
   1  12   7       50.39        9.41     38.56 o 
   2  12   7      463.11      471.54     79.20 o 
   3  12   7       56.83      140.71     45.40 o 
   4  12   7      219.68      277.33     51.20 o 
   5  12   7      115.37      143.01     48.49 o 
   6  12   7        0.92       23.46     56.88 o 
   7  12   7        0.07      -22.89     47.24 o 
   8  12   7      250.14      135.66     94.88 o 
   9  12   7      110.31       82.85     69.11 o 
  10  12   7       21.71       27.38    112.80 o 
 -12  13   7      369.37      427.03    112.40 o 
 -11  13   7       94.39       -4.94     87.87 o 
 -10  13   7       55.36      107.17    165.37 o 
  -9  13   7        0.50       44.87     59.93 o 
  -8  13   7      247.52      207.33     53.59 o 
  -7  13   7      133.71      112.51     49.94 o 
  -6  13   7      678.17      789.16     82.68 o 
  -5  13   7      583.52      565.12     80.78 o 
  -4  13   7      142.74      187.74     60.36 o 
  -3  13   7      782.79      915.32     82.59 o 
  -2  13   7      535.29      628.15     75.21 o 
  -1  13   7     1081.25      967.26     84.80 o 
   0  13   7      316.30      239.33     61.26 o 
   1  13   7      297.26      352.56     52.47 o 
   2  13   7      667.62      706.18     62.45 o 
   3  13   7       37.76       31.92     46.40 o 
   4  13   7        6.88       -2.39     45.37 o 
   5  13   7       43.13       32.19     61.61 o 
   6  13   7       15.01       47.44     57.79 o 
   7  13   7      185.31      258.00     64.76 o 
   8  13   7       12.74       38.62    192.88 o 
   9  13   7      911.16      936.84    139.74 o 
 -10  14   7      512.43      690.81    121.01 o 
  -9  14   7      256.42      129.55     83.60 o 
  -8  14   7        2.65       -9.47     53.02 o 
  -7  14   7       10.07       79.01     51.85 o 
  -6  14   7     1449.67     1462.90     86.41 o 
  -5  14   7        4.32       38.40     60.64 o 
  -4  14   7      222.36      194.42     66.17 o 
  -3  14   7      578.81      619.07     79.67 o 
  -2  14   7     1004.10     1072.17     91.10 o 
  -1  14   7       62.49      111.79     61.01 o 
   0  14   7      414.70      424.00    112.97 o 
   1  14   7        0.14      -55.74     55.74 o 
   2  14   7      359.18      406.70     73.36 o 
   3  14   7       31.14      -57.13     57.13 o 
   4  14   7      547.09      514.22     63.31 o 
   5  14   7        4.81       10.94     63.99 o 
   6  14   7      230.06      347.80     77.29 o 
   7  14   7      154.31      130.26     99.01 o 
  -7  15   7      366.89      392.50     66.22 o 
  -6  15   7      151.99      194.56     85.85 o 
  -5  15   7      101.50       92.27     67.60 o 
  -4  15   7       25.82       82.06     66.82 o 
  -3  15   7      518.02      598.40     90.50 o 
  -2  15   7      242.65      187.50     70.49 o 
  -1  15   7     1508.07     1544.39    123.06 o 
   0  15   7       80.68       44.40    122.94 o 
   1  15   7     3254.14     3484.73    142.58 o 
   2  15   7       10.38       70.50    102.25 o 
   3  15   7      800.92      718.10    133.25 o 
   4  15   7      221.82      224.76    109.05 o 
 -20   0   8      109.78      112.45     78.96 o 
 -19   0   8      208.86      229.01     61.38 o 
 -18   0   8     1172.49     1372.38    103.63 o 
 -17   0   8      121.10      119.11     50.20 o 
 -16   0   8     5294.25     5063.92    140.48 o 
 -15   0   8      281.20      275.59     50.76 o 
 -14   0   8     1019.71     1123.75    121.68 o 
 -13   0   8      518.58      475.96     71.42 o 
 -12   0   8      232.10      196.99     26.37 o 
 -11   0   8     3244.32     3347.89     59.69 o 
 -10   0   8     4065.45     4050.19     74.80 o 
  -9   0   8    18256.46    18365.47    200.98 o 
  -8   0   8     4208.78     4353.69     61.43 o 
  -7   0   8    20185.71    20067.24    216.06 o 
  -6   0   8      747.04      929.16     40.09 o 
  -5   0   8     9596.46    10683.00    134.18 o 
  -4   0   8     2067.00     2321.17     43.82 o 
  -3   0   8    45575.89    46683.16    619.52 o 
  -2   0   8     1766.76     1890.35     50.93 o 
  -1   0   8    16451.88    17315.87    259.18 o 
   0   0   8     2925.76     3197.80     64.94 o 
   1   0   8     4827.85     4772.52     83.03 o 
   2   0   8       86.77       88.89     16.36 o 
   3   0   8     4606.19     4440.65    161.96 o 
   4   0   8     6427.26     6357.24    171.77 o 
   5   0   8    19930.89    20033.38    188.10 o 
   6   0   8     3594.11     3554.96     55.48 o 
   7   0   8    21286.19    20927.88    270.11 o 
   8   0   8     3122.68     3114.66     77.12 o 
   9   0   8     1122.37     1168.80     64.55 o 
  10   0   8     3201.12     3219.10     86.00 o 
  11   0   8      775.22      731.98     52.86 o 
  12   0   8       68.67       66.80     49.80 o 
  13   0   8       94.54       93.23     41.57 o 
  14   0   8     2562.83     2663.80     92.95 o 
  15   0   8       15.34      115.28     74.56 o 
  16   0   8     1127.74     1284.60    148.33 o 
 -20   1   8        3.98      -22.13     46.72 o 
 -19   1   8      105.28      196.68     49.71 o 
 -18   1   8      264.21      226.18     40.26 o 
 -17   1   8     1870.29     1951.41     94.33 o 
 -16   1   8      313.01      315.05     57.38 o 
 -15   1   8      609.67      511.08     40.07 o 
 -14   1   8      490.18      505.36     37.23 o 
 -13   1   8     1658.61     1662.55     53.55 o 
 -12   1   8       72.13       83.29     13.58 o 
 -11   1   8     2923.59     2867.72     46.17 o 
 -10   1   8    15267.90    14975.35    126.85 o 
  -9   1   8     2336.43     2308.02     30.87 o 
  -8   1   8      115.83      104.56      9.25 o 
  -7   1   8     5786.93     5976.62     51.96 o 
  -6   1   8     4328.39     4369.18     41.45 o 
  -5   1   8      285.59      233.19     13.05 o 
  -4   1   8     8572.08     8252.01     83.14 o 
  -3   1   8     3297.12     3283.14     39.33 o 
  -2   1   8    18545.98    19692.36    204.85 o 
  -1   1   8      409.52      485.19     21.20 o 
   0   1   8    28454.84    28375.44    232.28 o 
   1   1   8      506.74      555.89     18.86 o 
   2   1   8     1121.26     1066.69     35.29 o 
   3   1   8     4054.00     4042.77     57.19 o 
   4   1   8    11803.38    11203.12    102.20 o 
   5   1   8     3224.81     3212.98     33.28 o 
   6   1   8     1862.35     1787.74     31.14 o 
   7   1   8     2294.43     2168.08     43.65 o 
   8   1   8     2929.80     2874.65     89.62 o 
   9   1   8      506.88      491.36     31.01 o 
  10   1   8      738.93      707.82     34.79 o 
  11   1   8     5802.09     5730.81     84.40 o 
  12   1   8      722.89      713.07     44.99 o 
  13   1   8     1589.47     1676.74     52.77 o 
  14   1   8     1357.44     1374.59     81.78 o 
  15   1   8       30.79       40.86     37.58 o 
  16   1   8       23.16       27.95    109.31 o 
 -20   2   8     1243.75     1199.51    101.73 o 
 -19   2   8       62.43       59.27     46.58 o 
 -18   2   8       71.30       66.90     43.35 o 
 -17   2   8      185.11      242.16     45.05 o 
 -16   2   8      151.68      154.44     48.20 o 
 -15   2   8      744.54      816.73     45.50 o 
 -14   2   8     2349.01     2356.23     99.92 o 
 -13   2   8     2242.45     2181.74     81.25 o 
 -12   2   8      544.27      515.55     31.38 o 
 -11   2   8      277.50      278.85     18.79 o 
 -10   2   8      549.56      584.98     22.45 o 
  -9   2   8      251.55      275.27     18.45 o 
  -8   2   8       10.11       10.23      7.18 o 
  -7   2   8    18640.30    19387.15    124.99 o 
  -6   2   8     3922.57     3920.25     36.94 o 
  -5   2   8     5095.51     5303.42     68.80 o 
  -4   2   8       80.56       70.78     12.04 o 
  -3   2   8     2020.33     1928.05     38.19 o 
  -2   2   8        9.07        9.12     10.18 o 
  -1   2   8     4582.18     4193.57     60.44 o 
   0   2   8      678.72      607.26     19.03 o 
   1   2   8    15928.25    16557.92    144.85 o 
   2   2   8     3552.52     3684.01     47.93 o 
   3   2   8      266.29      280.97     12.57 o 
   4   2   8     1155.17     1146.28     25.78 o 
   5   2   8     3295.99     3303.66     34.54 o 
   6   2   8     9381.81     9192.62     84.50 o 
   7   2   8     3972.91     3934.47     58.49 o 
   8   2   8      332.67      327.39     27.37 o 
   9   2   8      661.03      502.47     31.73 o 
  10   2   8      696.72      780.72     39.06 o 
  11   2   8      715.70      730.24     39.33 o 
  12   2   8      154.92      122.12     34.46 o 
  13   2   8       55.70       60.54     35.94 o 
  14   2   8     1973.37     1976.82     74.03 o 
  15   2   8      485.00      475.64     49.26 o 
  16   2   8     2174.90     2290.34    116.71 o 
 -20   3   8        0.30       38.78     50.67 o 
 -19   3   8       13.00       67.67     48.90 o 
 -18   3   8       66.97       44.01     45.00 o 
 -17   3   8       11.80       -7.82     40.23 o 
 -16   3   8       20.81      -35.64     36.29 o 
 -15   3   8      111.74      114.32     41.29 o 
 -14   3   8      445.29      442.71     46.55 o 
 -13   3   8       26.35       45.96     38.74 o 
 -12   3   8       79.87      116.81     19.57 o 
 -11   3   8       92.25       63.17     15.00 o 
 -10   3   8      185.58      182.10     15.86 o 
  -9   3   8        0.29       -9.15      9.15 o 
  -8   3   8        8.53       14.93      6.86 o 
  -7   3   8     1652.04     1872.12     29.70 o 
  -6   3   8       68.42      114.42      8.35 o 
  -5   3   8      257.90      248.83     12.09 o 
  -4   3   8      474.27      460.79     14.46 o 
  -3   3   8     3338.05     3862.08     58.54 o 
  -2   3   8     1610.28     1960.09     39.58 o 
  -1   3   8       52.55       59.78     12.50 o 
   0   3   8       95.13       96.54     10.94 o 
   1   3   8      202.72      214.26     12.05 o 
   2   3   8      335.62      348.66     10.96 o 
   3   3   8      453.06      517.26     15.34 o 
   4   3   8     1129.52     1228.27     17.43 o 
   5   3   8     1996.60     1961.74     24.68 o 
   6   3   8     2195.24     2019.03     45.89 o 
   7   3   8     2579.17     2462.78     78.34 o 
   8   3   8      106.01      117.11     22.27 o 
   9   3   8      848.87      719.15     42.96 o 
  10   3   8        2.55      -13.69     27.91 o 
  11   3   8       48.98       16.93     30.52 o 
  12   3   8      527.11      596.43     76.52 o 
  13   3   8        4.86      -21.81     35.47 o 
  14   3   8       49.94       46.30     46.80 o 
  15   3   8      573.22      542.12     61.29 o 
  16   3   8      132.23       72.27     65.98 o 
 -20   4   8      906.22      939.88     76.20 o 
 -19   4   8       98.81      110.97     51.44 o 
 -18   4   8       10.90       69.04     47.11 o 
 -17   4   8       17.42       47.37     42.41 o 
 -16   4   8       96.46       93.04     42.63 o 
 -15   4   8      255.55      245.55     65.08 o 
 -14   4   8      750.11      733.06     54.86 o 
 -13   4   8     1928.89     1964.02     71.48 o 
 -12   4   8       12.59      -14.92     41.09 o 
 -11   4   8     1345.62     1277.96     44.97 o 
 -10   4   8      995.00      961.04     32.17 o 
  -9   4   8      348.93      362.76     31.37 o 
  -8   4   8       98.45      119.82     11.52 o 
  -7   4   8     1883.31     1736.98     28.44 o 
  -6   4   8    12991.13    13563.44    105.39 o 
  -5   4   8     9642.27    10000.54     79.84 o 
  -4   4   8       25.28       44.98      9.10 o 
  -3   4   8     4397.82     4545.16     50.28 o 
  -2   4   8      476.39      515.90     17.84 o 
  -1   4   8    10061.22    10542.46     95.52 o 
   0   4   8      574.29      543.81     12.82 o 
   1   4   8     8637.79     8514.97     68.54 o 
   2   4   8     2176.75     2109.80     38.74 o 
   3   4   8      626.63      598.86     16.56 o 
   4   4   8     1818.11     1851.77     27.98 o 
   5   4   8     3231.35     3190.07     51.32 o 
   6   4   8    12067.28    12077.75    154.15 o 
   7   4   8     4703.43     4577.55     99.58 o 
   8   4   8      172.85      170.45     33.71 o 
   9   4   8      375.62      424.50     60.59 o 
  10   4   8      681.63      535.68     48.73 o 
  11   4   8      476.78      517.83     66.85 o 
  12   4   8       15.91        2.21     39.05 o 
  13   4   8      397.59      408.02     55.85 o 
  14   4   8     2246.99     2277.42     94.63 o 
  15   4   8       32.51      -12.34     46.44 o 
  16   4   8      116.53       55.80     67.82 o 
 -19   5   8        0.91       22.80     55.47 o 
 -18   5   8       60.26      118.27     49.57 o 
 -17   5   8      937.07     1015.40     89.93 o 
 -16   5   8      883.67      918.70     67.05 o 
 -15   5   8       13.30       26.45     39.00 o 
 -14   5   8     1757.71     2000.08    126.91 o 
 -13   5   8       31.15       19.92     33.64 o 
 -12   5   8      246.45      232.35     37.33 o 
 -11   5   8     1339.69     1315.13     47.02 o 
 -10   5   8     9267.84     9289.13    111.66 o 
  -9   5   8     1722.63     1694.46     42.20 o 
  -8   5   8     1523.46     1420.89     36.53 o 
  -7   5   8     5060.51     5234.90     57.45 o 
  -6   5   8     7648.66     7600.99     68.44 o 
  -5   5   8      240.43      262.49     12.54 o 
  -4   5   8     8704.23     8854.79     73.66 o 
  -3   5   8     1440.43     1507.25     22.50 o 
  -2   5   8    14488.24    14939.08    123.40 o 
  -1   5   8      957.54      994.59     21.04 o 
   0   5   8    17689.85    17761.50    154.72 o 
   1   5   8      260.61      262.19     10.14 o 
   2   5   8     1004.60      994.64     24.52 o 
   3   5   8     1206.16     1186.08     22.74 o 
   4   5   8     3284.97     3156.50     50.97 o 
   5   5   8       76.19       98.85     20.79 o 
   6   5   8     4102.94     4043.34     75.48 o 
   7   5   8      690.15      680.30     43.32 o 
   8   5   8     2338.32     2378.00     80.07 o 
   9   5   8      858.02      789.84     55.40 o 
  10   5   8      642.41      816.50     72.13 o 
  11   5   8     1787.93     1726.98    122.76 o 
  12   5   8      992.03     1013.47     67.38 o 
  13   5   8      501.55      368.99     56.56 o 
  14   5   8     1257.50     1310.61     81.04 o 
  15   5   8      983.16     1078.15     77.53 o 
 -19   6   8      237.29      281.03    109.99 o 
 -18   6   8      142.46      146.77     52.09 o 
 -17   6   8     2090.87     2137.53    109.55 o 
 -16   6   8     1690.52     1672.56     82.78 o 
 -15   6   8      373.00      380.81     52.12 o 
 -14   6   8      652.72      728.22     58.63 o 
 -13   6   8      421.39      376.13     47.66 o 
 -12   6   8       95.49       74.71     34.00 o 
 -11   6   8      336.38      318.10     46.26 o 
 -10   6   8     4840.27     4833.06     85.33 o 
  -9   6   8     8526.74     8416.45     94.27 o 
  -8   6   8      175.12      142.50     17.05 o 
  -7   6   8    22401.68    21798.00    193.57 o 
  -6   6   8      996.44     1062.02     25.53 o 
  -5   6   8     2068.39     2017.07     30.67 o 
  -4   6   8        6.27        4.95     10.84 o 
  -3   6   8    25667.30    25665.22    186.87 o 
  -2   6   8      362.16      410.64     14.55 o 
  -1   6   8     2428.20     2185.93     29.80 o 
   0   6   8      269.18      269.68     12.37 o 
   1   6   8     4774.05     4667.86     51.32 o 
   2   6   8       10.35       -0.53     10.21 o 
   3   6   8     4548.50     4488.98     63.72 o 
   4   6   8     1068.06     1023.49     39.03 o 
   5   6   8     5435.27     5230.42     87.34 o 
   6   6   8      199.80      234.19     27.03 o 
   7   6   8    10952.26    10819.92    211.78 o 
   8   6   8      413.63      405.60     44.42 o 
   9   6   8     1630.12     1731.33     74.94 o 
  10   6   8     3231.91     3365.04    110.93 o 
  11   6   8     1386.50     1498.60     77.76 o 
  12   6   8      183.11      164.56     82.08 o 
  13   6   8      171.39      198.22     51.40 o 
  14   6   8     1869.96     1970.04     92.13 o 
  15   6   8        5.27      -78.45     83.80 o 
 -18   7   8      341.27      496.65     84.63 o 
 -17   7   8     3012.46     3068.96    450.71 o 
 -16   7   8      893.77      826.61     68.03 o 
 -15   7   8       36.33      -40.17     40.17 o 
 -14   7   8      983.34     1154.89     70.24 o 
 -13   7   8     1612.84     1694.45    100.43 o 
 -12   7   8        0.44       24.25     33.69 o 
 -11   7   8     1004.09     1029.49     81.41 o 
 -10   7   8     9550.15     9399.01    156.89 o 
  -9   7   8     1548.85     1484.87     59.03 o 
  -8   7   8     1212.66     1154.10     38.61 o 
  -7   7   8     3171.36     3102.28     50.69 o 
  -6   7   8      183.30      222.30     22.93 o 
  -5   7   8     1515.53     1562.47     35.24 o 
  -4   7   8    13697.46    13372.80    118.71 o 
  -3   7   8     5206.37     5269.23     59.97 o 
  -2   7   8     6961.89     6876.13     71.70 o 
  -1   7   8      223.31      222.29     15.43 o 
   0   7   8    15011.72    14274.29    136.91 o 
   1   7   8       93.68       77.24     16.22 o 
   2   7   8     4297.79     4293.49     94.81 o 
   3   7   8     1858.48     1855.32     49.99 o 
   4   7   8     2388.47     2379.60     58.44 o 
   5   7   8     2908.27     2908.46     65.41 o 
   6   7   8      385.37      404.81     41.63 o 
   7   7   8     2177.24     2190.98     77.82 o 
   8   7   8     3278.43     3152.69     93.28 o 
   9   7   8      523.20      569.19     54.46 o 
  10   7   8      716.68      693.25     59.73 o 
  11   7   8     3282.69     3401.51    118.53 o 
  12   7   8       30.80       25.96     46.81 o 
  13   7   8      283.17      301.01     58.04 o 
  14   7   8      990.18      999.38     78.76 o 
 -18   8   8       30.70       94.38     95.44 o 
 -17   8   8       60.20      115.59     70.51 o 
 -16   8   8        9.32      -51.89     56.47 o 
 -15   8   8      614.26      596.39     80.14 o 
 -14   8   8     5929.66     6052.28    138.03 o 
 -13   8   8     5650.84     5848.97    130.48 o 
 -12   8   8       42.02       -2.00     53.77 o 
 -11   8   8       63.30       40.24     35.76 o 
 -10   8   8      113.45       91.00     29.63 o 
  -9   8   8      263.21      265.62     32.99 o 
  -8   8   8       18.73      -18.40     18.40 o 
  -7   8   8     7731.22     7663.22    121.50 o 
  -6   8   8      294.15      301.38     30.27 o 
  -5   8   8     4225.45     4184.94     68.99 o 
  -4   8   8     7037.94     6894.93    124.73 o 
  -3   8   8     2443.94     2335.50     50.33 o 
  -2   8   8     1095.61     1083.22     37.68 o 
  -1   8   8    11433.98    11237.04    130.00 o 
   0   8   8      860.90      843.68     34.72 o 
   1   8   8     7760.53     7352.74    110.48 o 
   2   8   8     2883.03     2725.51     73.56 o 
   3   8   8     2447.26     2227.35     66.85 o 
   4   8   8     2474.83     2473.09     75.08 o 
   5   8   8      138.59      134.91     49.69 o 
   6   8   8     4887.03     4644.08    107.54 o 
   7   8   8      860.02      892.59     59.64 o 
   8   8   8     1079.59      871.72    130.83 o 
   9   8   8      131.94       80.26     70.68 o 
  10   8   8      698.17      761.33     63.64 o 
  11   8   8      366.12      286.93     65.93 o 
  12   8   8        5.10      -36.38     46.27 o 
  13   8   8      162.96      159.50     55.67 o 
  14   8   8     1607.56     1749.52    156.09 o 
 -17   9   8      136.21      304.78     91.15 o 
 -16   9   8       84.25      113.29     64.89 o 
 -15   9   8      158.79      293.39     71.81 o 
 -14   9   8      218.27      222.26     63.66 o 
 -13   9   8       50.96      114.79     56.60 o 
 -12   9   8        3.00       67.52     50.97 o 
 -11   9   8       20.23       50.03     37.22 o 
 -10   9   8      731.97      816.63     92.37 o 
  -9   9   8        1.05      -25.08     27.25 o 
  -8   9   8      132.10      142.15     30.10 o 
  -7   9   8        2.07       16.82     36.57 o 
  -6   9   8        5.85      -13.54     24.36 o 
  -5   9   8      188.48      204.51     30.10 o 
  -4   9   8       32.93       21.58     24.63 o 
  -3   9   8        2.78        8.58     24.36 o 
  -2   9   8      336.85      364.13     33.30 o 
  -1   9   8      128.63      173.94     29.71 o 
   0   9   8      545.76      531.66     38.34 o 
   1   9   8        2.62       -6.32     30.21 o 
   2   9   8     1671.81     1694.92     70.88 o 
   3   9   8     2150.35     2013.11     94.55 o 
   4   9   8      226.70      229.42     51.16 o 
   5   9   8       49.49      102.31     35.63 o 
   6   9   8       17.17      -15.97     33.64 o 
   7   9   8       50.08       65.05     39.46 o 
   8   9   8        0.18       16.88     49.84 o 
   9   9   8        8.47       88.78     44.11 o 
  10   9   8        6.88       25.12     44.76 o 
  11   9   8      201.31      219.13     53.35 o 
  12   9   8      173.70      159.63     55.74 o 
  13   9   8       89.39      193.74     58.67 o 
 -16  10   8      102.11       23.47    128.52 o 
 -15  10   8      297.24      125.29    104.49 o 
 -14  10   8     1808.28     1781.06    147.56 o 
 -13  10   8      727.47      671.72     84.59 o 
 -12  10   8        1.30      -36.22     50.09 o 
 -11  10   8        5.85      -41.04     56.66 o 
 -10  10   8       44.73       87.66     41.72 o 
  -9  10   8      737.08      634.26     51.52 o 
  -8  10   8      661.45      678.80     62.22 o 
  -7  10   8      640.26      651.47     42.45 o 
  -6  10   8     1398.58     1480.08     56.40 o 
  -5  10   8      112.09      106.28     28.97 o 
  -4  10   8       17.71       33.23     27.49 o 
  -3  10   8      263.22      206.21     32.75 o 
  -2  10   8      769.02      765.67     44.48 o 
  -1  10   8      382.95      401.71     37.28 o 
   0  10   8       10.99       30.96     33.27 o 
   1  10   8     1361.24     1298.03     65.86 o 
   2  10   8        2.60      -34.07     34.07 o 
   3  10   8       10.61       -3.40     37.36 o 
   4  10   8      124.78       58.65     74.79 o 
   5  10   8        3.31      -19.43     45.37 o 
   6  10   8      464.49      421.45     64.91 o 
   7  10   8      351.52      397.64     70.22 o 
   8  10   8        0.45       16.46     45.59 o 
   9  10   8      520.94      582.67     60.90 o 
  10  10   8      126.50       76.18     51.20 o 
  11  10   8      376.91      347.48     60.32 o 
  12  10   8       41.86       73.74     54.85 o 
 -15  11   8       28.88       75.72     63.29 o 
 -14  11   8     1275.24     1367.09    119.31 o 
 -13  11   8      877.19     1015.00    130.79 o 
 -12  11   8      104.47      223.65     93.50 o 
 -11  11   8      122.05      156.84     79.46 o 
 -10  11   8      943.42     1037.52    118.36 o 
  -9  11   8      527.48      633.72     69.81 o 
  -8  11   8     1272.95     1209.73     70.49 o 
  -7  11   8      271.24      256.26     59.02 o 
  -6  11   8      518.44      543.06     42.55 o 
  -5  11   8       72.30       72.76     30.67 o 
  -4  11   8     1322.43     1314.31     92.42 o 
  -3  11   8      269.62      286.90     35.84 o 
  -2  11   8     1694.96     1733.99     63.38 o 
  -1  11   8      169.01      135.47     40.32 o 
   0  11   8     4891.94     4959.87    116.62 o 
   1  11   8        2.57      -22.07     43.02 o 
   2  11   8      269.80      169.19     43.08 o 
   3  11   8       79.98       59.13     41.43 o 
   4  11   8     1670.76     1716.34     79.42 o 
   5  11   8       31.37        8.70     41.22 o 
   6  11   8      583.02      504.45     75.01 o 
   7  11   8      987.59     1012.75    124.39 o 
   8  11   8      509.12      442.81     75.23 o 
   9  11   8       38.06       96.76     65.49 o 
  10  11   8      263.08      410.29    188.36 o 
  11  11   8      925.10     1079.92    102.10 o 
 -13  12   8      366.97      476.79    115.35 o 
 -12  12   8       51.50       60.29     83.59 o 
 -11  12   8      702.11      563.95    110.22 o 
 -10  12   8     1577.35     1715.12    147.19 o 
  -9  12   8     2664.70     2637.91    115.63 o 
  -8  12   8      179.71      170.26     47.95 o 
  -7  12   8     6187.58     6282.53    172.72 o 
  -6  12   8       68.15      150.95     55.13 o 
  -5  12   8      744.70      806.23     77.39 o 
  -4  12   8      142.43      132.77     42.53 o 
  -3  12   8     8986.21     9086.12    208.42 o 
  -2  12   8       21.98      -25.03     38.65 o 
  -1  12   8      603.27      527.07     56.77 o 
   0  12   8        7.32       11.77     40.12 o 
   1  12   8      328.64      390.07     52.01 o 
   2  12   8       21.22       21.22     41.44 o 
   3  12   8     2524.54     2499.44    133.79 o 
   4  12   8      706.80      767.14     63.54 o 
   5  12   8     1819.16     1863.53     85.73 o 
   6  12   8      137.75       86.80     56.02 o 
   7  12   8     1935.07     1971.76     95.41 o 
   8  12   8       60.53      127.84     68.25 o 
   9  12   8     1839.96     1809.47    124.83 o 
 -12  13   8       14.73       91.58     92.54 o 
 -11  13   8      777.31      859.15    126.98 o 
 -10  13   8     2919.55     2627.09    168.33 o 
  -9  13   8      239.52      258.58     69.99 o 
  -8  13   8      287.44      401.91     58.69 o 
  -7  13   8      514.86      570.68     81.60 o 
  -6  13   8     1665.43     1665.74    106.09 o 
  -5  13   8      186.14      135.77    128.52 o 
  -4  13   8     5253.13     5372.21    194.28 o 
  -3  13   8      612.74      742.58    167.02 o 
  -2  13   8     1899.85     2073.53    108.99 o 
  -1  13   8       80.26      155.47     61.66 o 
   0  13   8     4075.71     4313.89    116.87 o 
   1  13   8       12.05      -13.77     43.04 o 
   2  13   8      390.59      381.01     55.75 o 
   3  13   8      164.11      190.15     56.91 o 
   4  13   8     2517.09     2599.37    129.91 o 
   5  13   8      722.60      755.82     68.96 o 
   6  13   8     1587.32     1633.10     89.26 o 
   7  13   8      313.14      379.62     64.28 o 
   8  13   8       59.39      -34.61     51.18 o 
 -10  14   8        6.43      -72.99     72.99 o 
  -9  14   8       93.88      163.01     68.12 o 
  -8  14   8      579.03      647.17     69.40 o 
  -7  14   8     3398.81     3535.45    118.21 o 
  -6  14   8      160.39      194.97     67.57 o 
  -5  14   8      176.16      169.31     65.87 o 
  -4  14   8      164.99      175.69    102.57 o 
  -3  14   8      271.95      227.37     78.93 o 
  -2  14   8      209.56      306.91     69.80 o 
  -1  14   8     3330.13     3460.28    188.34 o 
   0  14   8      283.63      339.20     73.06 o 
   1  14   8     2188.95     2353.31    152.90 o 
   2  14   8      775.86      887.22     89.25 o 
   3  14   8      210.18      185.17     54.31 o 
   4  14   8      283.62      364.24     59.56 o 
   5  14   8      481.61      486.70     64.87 o 
   6  14   8     1421.42     1336.23    109.78 o 
  -7  15   8      249.97      366.09    102.29 o 
  -6  15   8      331.87      371.88     64.82 o 
  -5  15   8      359.56      337.93     77.87 o 
  -4  15   8      419.71      513.09    174.72 o 
  -3  15   8      293.08      271.63     73.03 o 
  -2  15   8        9.66      -61.94     61.94 o 
  -1  15   8       55.96       80.09     65.72 o 
   0  15   8      785.13      805.63     87.61 o 
   1  15   8        4.64      -47.24     59.97 o 
   2  15   8      285.49      347.79     75.40 o 
   3  15   8      238.46      354.77    113.68 o 
 -20   1   9      239.13      331.23     57.14 o 
 -19   1   9      450.95      433.92     57.59 o 
 -18   1   9      211.32      278.65     50.36 o 
 -17   1   9        4.25       13.10     32.97 o 
 -16   1   9       31.39      -28.42     28.42 o 
 -15   1   9       18.34       59.86     28.50 o 
 -14   1   9     3354.49     3216.54    112.91 o 
 -13   1   9      933.20      960.51     43.26 o 
 -12   1   9      430.98      402.65     24.51 o 
 -11   1   9     5734.59     5610.75     68.18 o 
 -10   1   9      556.89      552.80     19.16 o 
  -9   1   9     6619.21     6767.28     61.91 o 
  -8   1   9      938.25      929.89     20.04 o 
  -7   1   9    10721.80    11081.22     84.84 o 
  -6   1   9      153.84      155.12     12.24 o 
  -5   1   9     7614.07     8365.57     87.64 o 
  -4   1   9     4768.12     4986.76     53.80 o 
  -3   1   9      748.35      854.91     21.71 o 
  -2   1   9     1857.74     2194.56     42.11 o 
  -1   1   9    12443.53    13111.48    147.31 o 
   0   1   9      438.18      520.42     19.06 o 
   1   1   9     6693.74     6618.93     73.85 o 
   2   1   9       32.72       34.80     11.75 o 
   3   1   9     5297.50     5303.69     79.25 o 
   4   1   9      444.82      454.48     16.14 o 
   5   1   9    17630.30    17450.07    124.46 o 
   6   1   9     7634.32     7693.35     77.17 o 
   7   1   9       32.57        7.65     13.17 o 
   8   1   9      185.91      161.87     24.35 o 
   9   1   9      752.35      631.63     35.41 o 
  10   1   9      253.55      287.82     30.54 o 
  11   1   9      237.61      253.72     31.58 o 
  12   1   9     2878.37     3043.21     71.63 o 
  13   1   9       31.88       29.83     36.00 o 
  14   1   9      783.59      816.22     56.12 o 
  15   1   9        0.86       85.27     40.93 o 
  16   1   9       41.57      122.33     67.75 o 
 -20   2   9      327.50      403.28     59.93 o 
 -19   2   9       18.81        2.18     44.56 o 
 -18   2   9     1723.74     1722.04     85.50 o 
 -17   2   9      300.94      344.54     53.23 o 
 -16   2   9      450.95      441.15     50.65 o 
 -15   2   9     1382.70     1318.20     68.04 o 
 -14   2   9     2778.19     2686.38     66.79 o 
 -13   2   9      896.80      783.56     40.43 o 
 -12   2   9      818.70      791.67     27.94 o 
 -11   2   9     4383.04     4341.06     58.70 o 
 -10   2   9     2088.83     2055.28     36.72 o 
  -9   2   9     1088.19     1194.69     22.86 o 
  -8   2   9    15695.55    15787.40    112.15 o 
  -7   2   9      626.32      624.48     12.98 o 
  -6   2   9     4372.19     4609.46     51.14 o 
  -5   2   9      230.33      297.42     18.93 o 
  -4   2   9    35552.32    35636.14    352.11 o 
  -3   2   9     6343.80     7017.35     89.32 o 
  -2   2   9     4610.54     4708.58     67.10 o 
  -1   2   9      120.65      201.69     15.48 o 
   0   2   9     7077.78     7455.70     83.25 o 
   1   2   9     1642.56     1610.63     30.74 o 
   2   2   9     8894.45     8836.51     82.47 o 
   3   2   9     5378.99     5212.86     69.51 o 
   4   2   9     2519.58     2356.96     33.36 o 
   5   2   9     5465.68     5462.36     53.80 o 
   6   2   9     2358.94     2378.86     42.68 o 
   7   2   9     2792.54     2655.79     68.90 o 
   8   2   9     1508.65     1474.79     55.79 o 
   9   2   9     4202.95     4257.07     89.42 o 
  10   2   9     2205.51     2231.45     58.47 o 
  11   2   9       76.05       49.28     37.04 o 
  12   2   9       56.93       62.33     33.79 o 
  13   2   9      475.75      420.27     51.42 o 
  14   2   9      430.38      478.26     49.97 o 
  15   2   9       53.50       42.59     41.00 o 
  16   2   9       23.26       63.49     50.39 o 
 -20   3   9       28.89       31.29     50.57 o 
 -19   3   9      620.31      728.09     67.04 o 
 -18   3   9     2908.75     2950.23    127.04 o 
 -17   3   9     1549.72     1758.02    103.86 o 
 -16   3   9      280.44      268.44     85.97 o 
 -15   3   9     3456.58     3397.06     97.76 o 
 -14   3   9      145.43       61.73     34.69 o 
 -13   3   9       50.64       39.31     31.63 o 
 -12   3   9       67.50       91.62     23.25 o 
 -11   3   9    14626.83    14317.94    152.97 o 
 -10   3   9     4396.99     4352.47     64.37 o 
  -9   3   9      340.79      351.29     18.06 o 
  -8   3   9     2252.46     2204.76     32.63 o 
  -7   3   9    10215.86    10266.54     82.76 o 
  -6   3   9       47.95       62.40      9.98 o 
  -5   3   9    15228.92    15240.14    131.98 o 
  -4   3   9     1389.75     1388.79     36.03 o 
  -3   3   9    14024.17    13735.24    153.59 o 
  -2   3   9     2580.91     2664.68     55.19 o 
  -1   3   9    39109.63    39481.80    390.46 o 
   0   3   9     7663.88     7477.78     77.05 o 
   1   3   9     1123.08     1182.79     24.13 o 
   2   3   9    22722.80    22630.27    164.46 o 
   3   3   9    17592.81    17482.86    151.18 o 
   4   3   9      414.16      406.23     11.52 o 
   5   3   9     7528.16     7521.61     84.77 o 
   6   3   9     2576.02     2488.67     51.75 o 
   7   3   9     3305.85     3242.83     99.96 o 
   8   3   9     1463.27     1335.20     53.43 o 
   9   3   9      372.04      336.89     35.47 o 
  10   3   9     7012.15     6807.56    117.41 o 
  11   3   9      245.05      291.08     39.91 o 
  12   3   9     1447.86     1503.51     77.77 o 
  13   3   9     1785.20     1962.35     75.67 o 
  14   3   9      262.69      275.69     53.76 o 
  15   3   9       10.70       25.92     47.43 o 
 -20   4   9      246.99      360.29     62.29 o 
 -19   4   9       93.38      196.96     53.54 o 
 -18   4   9     1090.44     1049.55     73.40 o 
 -17   4   9     2082.67     2062.62     88.69 o 
 -16   4   9      993.14     1030.40     68.73 o 
 -15   4   9     3057.34     3028.10     96.60 o 
 -14   4   9     4991.09     4905.97    113.01 o 
 -13   4   9      127.39      147.02     40.90 o 
 -12   4   9     1490.04     1423.15     48.93 o 
 -11   4   9     2744.97     2605.13     51.87 o 
 -10   4   9     3588.81     3500.24     60.75 o 
  -9   4   9      193.30      217.93     19.00 o 
  -8   4   9     7344.07     7372.03     72.08 o 
  -7   4   9      176.69      169.84     11.53 o 
  -6   4   9     2540.91     2569.26     30.86 o 
  -5   4   9      654.83      750.19     35.80 o 
  -4   4   9    27476.26    27382.44    225.54 o 
  -3   4   9      780.04      876.89     19.03 o 
  -2   4   9     6760.88     6904.82     64.10 o 
  -1   4   9     4108.63     4380.69     47.65 o 
   0   4   9     1804.76     1619.44     23.63 o 
   1   4   9     2752.56     2773.79     30.69 o 
   2   4   9    16467.86    16613.14    134.59 o 
   3   4   9    10355.34    10644.38     99.27 o 
   4   4   9     7927.51     7921.87     81.88 o 
   5   4   9     3636.83     3621.18     59.83 o 
   6   4   9     3509.62     3439.43     79.91 o 
   7   4   9     5148.02     5010.45    106.66 o 
   8   4   9     2687.20     2549.43     74.93 o 
   9   4   9     5355.66     5224.33    116.95 o 
  10   4   9     2335.80     2212.91     83.35 o 
  11   4   9      605.58      571.99     55.46 o 
  12   4   9      184.87      240.25     49.78 o 
  13   4   9      958.69     1029.37     71.25 o 
  14   4   9      302.52      243.16     54.51 o 
  15   4   9     1098.67     1104.33     78.35 o 
 -19   5   9      474.88      566.80     73.53 o 
 -18   5   9       97.97       39.69     46.95 o 
 -17   5   9       61.26       67.78     49.46 o 
 -16   5   9       13.13       18.86     43.40 o 
 -15   5   9       15.83      -20.80     37.72 o 
 -14   5   9     4044.80     3922.29    104.37 o 
 -13   5   9       64.82      101.11     36.77 o 
 -12   5   9      500.62      463.61     44.62 o 
 -11   5   9     5088.22     5104.94     89.51 o 
 -10   5   9     1530.57     1495.62     40.07 o 
  -9   5   9     2842.35     2746.37     50.58 o 
  -8   5   9     1743.63     1724.59     35.43 o 
  -7   5   9     7858.21     7533.57     74.41 o 
  -6   5   9      531.26      556.57     18.17 o 
  -5   5   9      107.11      126.82     10.25 o 
  -4   5   9      784.28      775.03     15.75 o 
  -3   5   9      680.89      690.67     20.38 o 
  -2   5   9      415.66      406.18     15.87 o 
  -1   5   9    15930.83    16255.39    143.29 o 
   0   5   9      281.05      278.36     14.62 o 
   1   5   9     7421.17     7485.76     78.54 o 
   2   5   9       15.86       13.71     11.48 o 
   3   5   9     5251.53     5137.06     66.68 o 
   4   5   9      205.59      229.82     18.19 o 
   5   5   9     5017.14     4896.43    101.53 o 
   6   5   9     1561.72     1606.30     62.17 o 
   7   5   9      321.40      323.05     39.39 o 
   8   5   9       45.86       61.39     33.09 o 
   9   5   9      518.88      483.50     48.57 o 
  10   5   9     1227.43     1151.68     66.60 o 
  11   5   9       18.16      -14.77     39.62 o 
  12   5   9     2931.25     2825.30    106.37 o 
  13   5   9       62.61       59.86     66.88 o 
  14   5   9       72.34       29.45     50.51 o 
  15   5   9      144.25      180.87     56.74 o 
 -19   6   9       22.89       76.25     51.64 o 
 -18   6   9       25.55       38.36     46.64 o 
 -17   6   9        3.42        8.80     45.96 o 
 -16   6   9      362.53      359.19     54.66 o 
 -15   6   9      214.98      199.18     46.26 o 
 -14   6   9        2.38       74.25     38.13 o 
 -13   6   9       25.99      -13.76     54.49 o 
 -12   6   9       25.85       79.47     35.47 o 
 -11   6   9       64.30       85.21     33.42 o 
 -10   6   9       11.41       10.89     28.27 o 
  -9   6   9        4.80        2.93     29.46 o 
  -8   6   9      717.64      700.75     35.49 o 
  -7   6   9       82.83      115.51     19.38 o 
  -6   6   9      211.28      246.15     17.30 o 
  -5   6   9       82.76       96.95     12.13 o 
  -4   6   9      368.98      426.52     16.91 o 
  -3   6   9      353.09      358.84     13.36 o 
  -2   6   9      121.48      134.04     10.34 o 
  -1   6   9      154.52      151.83     11.97 o 
   0   6   9       51.06       95.29     13.63 o 
   1   6   9     2977.81     3046.33     44.16 o 
   2   6   9     1166.69     1125.95     30.02 o 
   3   6   9       99.66       92.11     15.82 o 
   4   6   9       20.69       -0.87     24.73 o 
   5   6   9      756.31      712.30     49.26 o 
   6   6   9      190.24      163.59     45.70 o 
   7   6   9        5.04       56.56     33.20 o 
   8   6   9     1088.15      959.79     72.40 o 
   9   6   9      167.76      220.48     54.17 o 
  10   6   9        0.54       -0.49     39.48 o 
  11   6   9      161.42      199.76     47.07 o 
  12   6   9       15.74      -14.17     45.46 o 
  13   6   9       51.77       75.80     48.76 o 
  14   6   9        0.74      -79.24    119.81 o 
 -18   7   9        2.98      122.50     69.97 o 
 -17   7   9      247.92      165.38     54.65 o 
 -16   7   9       16.08       13.47     44.71 o 
 -15   7   9        8.39       -7.77     40.83 o 
 -14   7   9     1678.04     1602.59     77.64 o 
 -13   7   9     1191.96     1233.01     69.38 o 
 -12   7   9        0.34      -31.61     33.17 o 
 -11   7   9     1416.82     1515.21     67.85 o 
 -10   7   9        5.36        0.25     32.44 o 
  -9   7   9     1312.05     1447.06     60.97 o 
  -8   7   9       16.31       24.07     18.25 o 
  -7   7   9      946.05      924.54     34.88 o 
  -6   7   9      131.68      132.45     23.59 o 
  -5   7   9      115.74      100.07     26.67 o 
  -4   7   9      436.93      411.02     42.11 o 
  -3   7   9       24.06       12.71     12.96 o 
  -2   7   9      228.07      250.32     18.06 o 
  -1   7   9     1205.08     1114.96     31.80 o 
   0   7   9      145.06      113.95     22.00 o 
   1   7   9     1552.43     1505.54     58.73 o 
   2   7   9      125.46      138.08     21.92 o 
   3   7   9     2563.01     2600.54     59.90 o 
   4   7   9      182.48      150.67     31.53 o 
   5   7   9      516.22      518.77     44.36 o 
   6   7   9     2192.65     2210.26     76.58 o 
   7   7   9      392.60      449.79     47.63 o 
   8   7   9      292.18      406.39     57.25 o 
   9   7   9        5.22      -36.71     36.71 o 
  10   7   9      545.53      624.83     61.49 o 
  11   7   9      146.03      120.29     52.97 o 
  12   7   9      824.17      802.28     69.06 o 
  13   7   9       15.69      -46.61     46.61 o 
  14   7   9       53.64      114.24     56.50 o 
 -17   8   9      493.98      677.73    118.17 o 
 -16   8   9      324.45      263.39     73.21 o 
 -15   8   9      540.53      477.05     57.79 o 
 -14   8   9      564.18      614.19     60.09 o 
 -13   8   9        2.54        9.55     39.75 o 
 -12   8   9     1482.13     1456.09     71.35 o 
 -11   8   9      118.06      144.61     38.00 o 
 -10   8   9     1431.77     1366.83     66.18 o 
  -9   8   9       30.45       22.09     31.86 o 
  -8   8   9     5099.76     5005.19    159.21 o 
  -7   8   9      167.38      211.54     29.04 o 
  -6   8   9     1054.95      973.16     52.19 o 
  -5   8   9       34.27       17.31     18.02 o 
  -4   8   9    13563.36    13496.85    150.26 o 
  -3   8   9      695.05      633.80     31.87 o 
  -2   8   9     2683.25     2520.09     54.14 o 
  -1   8   9       73.45       53.18     19.80 o 
   0   8   9     3410.50     3451.11     64.36 o 
   1   8   9      703.54      540.62     34.58 o 
   2   8   9     4056.38     3807.54     99.87 o 
   3   8   9     3778.60     3809.56     89.97 o 
   4   8   9     1101.70      938.47    120.37 o 
   5   8   9     1217.99     1156.45     61.42 o 
   6   8   9     1005.54      965.45     73.34 o 
   7   8   9     1866.52     1833.47     75.56 o 
   8   8   9       37.76       18.15     65.43 o 
   9   8   9     2955.96     3254.45    103.17 o 
  10   8   9       12.23      -42.21     42.21 o 
  11   8   9      152.52      218.60     63.49 o 
  12   8   9      278.89      222.13     55.53 o 
  13   8   9      812.07      859.65     97.72 o 
 -17   9   9      824.68      757.70     92.25 o 
 -16   9   9      398.83      487.86     82.13 o 
 -15   9   9      665.46      838.55     88.44 o 
 -14   9   9       12.56       70.41     58.17 o 
 -13   9   9      155.53      222.74     71.58 o 
 -12   9   9        5.16       -8.30     39.17 o 
 -11   9   9     4830.39     4801.29    114.51 o 
 -10   9   9     1210.20     1283.02     68.11 o 
  -9   9   9       17.58       47.08     34.14 o 
  -8   9   9     1423.81     1303.57     74.15 o 
  -7   9   9     7717.96     7319.71    135.75 o 
  -6   9   9      169.28      148.29     29.15 o 
  -5   9   9     1091.15     1052.38     48.49 o 
  -4   9   9       15.48      -11.86     24.23 o 
  -3   9   9     3538.28     3434.05    138.16 o 
  -2   9   9      118.32       74.84     29.16 o 
  -1   9   9    10697.58    10490.61    146.72 o 
   0   9   9     6406.17     6339.60    107.88 o 
   1   9   9      189.91      165.55     36.79 o 
   2   9   9     2907.21     2923.77     86.16 o 
   3   9   9     6319.72     6199.73    252.37 o 
   4   9   9       10.89      -42.28     42.28 o 
   5   9   9      299.72      339.45     60.16 o 
   6   9   9     1699.55     1826.94    102.94 o 
   7   9   9       29.97       -8.97     36.51 o 
   8   9   9       28.17        1.48     40.90 o 
   9   9   9      142.18      140.04     48.02 o 
  10   9   9     5355.41     5435.52    139.12 o 
  11   9   9      992.26     1018.66     78.27 o 
  12   9   9      304.27      458.07     63.06 o 
 -16  10   9      183.68      283.89     74.71 o 
 -15  10   9      320.21      322.38     74.11 o 
 -14  10   9      504.03      584.14     78.44 o 
 -13  10   9       23.98      -38.39     53.05 o 
 -12  10   9      613.77      601.84     72.83 o 
 -11  10   9      683.70      777.37     74.81 o 
 -10  10   9     1741.28     1583.14     88.72 o 
  -9  10   9      684.34      571.01     51.36 o 
  -8  10   9     3316.93     3364.70     94.35 o 
  -7  10   9       57.72       89.48     37.68 o 
  -6  10   9      549.11      579.20     42.29 o 
  -5  10   9      368.44      335.56     35.53 o 
  -4  10   9     6134.31     6145.83    107.12 o 
  -3  10   9        7.97       -9.23     27.39 o 
  -2  10   9     1604.84     1637.19     59.38 o 
  -1  10   9     1548.11     1547.36     60.25 o 
   0  10   9     1381.05     1371.46     66.80 o 
   1  10   9     2638.97     2559.40     88.04 o 
   2  10   9     3491.58     3487.45    165.24 o 
   3  10   9     3806.16     3930.18    209.51 o 
   4  10   9     2187.42     2200.47    103.71 o 
   5  10   9      599.42      510.76     69.66 o 
   6  10   9     1798.24     1980.67    105.50 o 
   7  10   9     2700.97     2623.73    123.35 o 
   8  10   9      332.49      210.35     97.72 o 
   9  10   9     1763.43     1391.98    446.51 o 
  10  10   9     1437.53     1436.61    109.70 o 
  11  10   9      349.20      353.79     62.58 o 
 -15  11   9       21.94      -60.24     60.24 o 
 -14  11   9     1779.32     1931.16    165.05 o 
 -13  11   9      745.25      837.46    122.63 o 
 -12  11   9        5.64       58.11     78.00 o 
 -11  11   9     1403.88     1165.60    124.92 o 
 -10  11   9     1520.61     1505.90    134.94 o 
  -9  11   9      939.20      889.25     78.97 o 
  -8  11   9     1297.23     1184.79     88.69 o 
  -7  11   9     2834.62     2898.93     79.22 o 
  -6  11   9        4.79      -15.60     29.97 o 
  -5  11   9      329.41      367.29     39.47 o 
  -4  11   9     1824.59     1864.18     65.86 o 
  -3  11   9      254.42      202.77     42.65 o 
  -2  11   9        0.61      -30.43     30.43 o 
  -1  11   9     4342.41     4371.28    155.66 o 
   0  11   9      850.28      763.08     58.48 o 
   1  11   9     3245.58     3159.41     97.65 o 
   2  11   9       14.64       32.30     39.93 o 
   3  11   9     2075.81     1907.40     83.96 o 
   4  11   9      640.00      585.66     57.90 o 
   5  11   9     3687.55     3879.15    178.35 o 
   6  11   9     2249.96     2248.92    116.39 o 
   7  11   9      246.80      179.86     67.92 o 
   8  11   9      491.26      348.80     78.36 o 
   9  11   9        9.26        4.32     91.19 o 
  10  11   9      516.96      520.60    112.92 o 
 -13  12   9       25.47        7.57     89.65 o 
 -12  12   9       44.29       42.01     88.79 o 
 -11  12   9       14.95      -77.27     77.27 o 
 -10  12   9        9.62      119.10     82.26 o 
  -9  12   9      130.78      117.68    147.66 o 
  -8  12   9       71.02      147.06     60.38 o 
  -7  12   9      337.25      304.06     88.72 o 
  -6  12   9       21.49       55.95     85.79 o 
  -5  12   9      708.27      694.44     57.33 o 
  -4  12   9     1053.27     1069.78     62.50 o 
  -3  12   9       22.18       -2.63     33.28 o 
  -2  12   9       47.34       50.56     42.71 o 
  -1  12   9       62.86       20.42     41.71 o 
   0  12   9       32.54       28.24     41.74 o 
   1  12   9      206.02      186.87     48.36 o 
   2  12   9      119.21      184.55     48.58 o 
   3  12   9      202.57      118.77     47.08 o 
   4  12   9       97.49      -29.37     45.99 o 
   5  12   9       72.49       11.88     48.65 o 
   6  12   9        3.77      -19.17     46.05 o 
   7  12   9       12.77       27.68     50.16 o 
   8  12   9      549.16      609.50     87.91 o 
   9  12   9      177.99      166.58    100.09 o 
 -12  13   9      358.68      514.65    115.37 o 
 -11  13   9      468.16      301.57     95.76 o 
 -10  13   9       50.80      -31.64     85.73 o 
  -9  13   9      222.89      330.37     71.32 o 
  -8  13   9      151.59      165.77     71.74 o 
  -7  13   9      521.90      416.30     71.85 o 
  -6  13   9        5.75       36.71     62.26 o 
  -5  13   9       83.32        1.60     58.13 o 
  -4  13   9      171.36      133.96     60.67 o 
  -3  13   9      870.18      805.83     83.37 o 
  -2  13   9     1054.67      985.94     82.81 o 
  -1  13   9       13.49       -6.64     48.05 o 
   0  13   9       37.00      -10.08     45.02 o 
   1  13   9      821.52      794.09     67.90 o 
   2  13   9      125.26       50.02     51.52 o 
   3  13   9      846.16      884.10     98.43 o 
   4  13   9       25.35      -44.53     45.72 o 
   5  13   9       34.06       47.10     50.87 o 
   6  13   9      725.08      788.54     71.48 o 
   7  13   9       18.83       26.30     54.49 o 
  -9  14   9      200.93       88.25     87.61 o 
  -8  14   9      660.87      773.28     85.25 o 
  -7  14   9       10.63      -40.33     61.36 o 
  -6  14   9       82.33       61.69     80.05 o 
  -5  14   9      226.49      269.16     70.94 o 
  -4  14   9     1130.96     1277.55     98.37 o 
  -3  14   9      136.62      143.05     63.76 o 
  -2  14   9      861.85      953.58     89.23 o 
  -1  14   9       16.12       -4.70     61.32 o 
   0  14   9     1592.86     1604.94    207.13 o 
   1  14   9      126.03      173.89     67.69 o 
   2  14   9      254.05      255.80     59.08 o 
   3  14   9      501.44      526.75     65.39 o 
   4  14   9      411.46      452.44     64.90 o 
   5  14   9       20.59       32.74     53.18 o 
  -6  15   9      265.06      305.43     75.45 o 
  -5  15   9      902.60      831.68     92.80 o 
  -4  15   9       67.52        4.73     65.13 o 
  -3  15   9     2278.16     2185.42    128.34 o 
  -2  15   9      117.21      121.92     93.91 o 
  -1  15   9     1952.11     1882.32    118.51 o 
   0  15   9      805.53      790.01    109.32 o 
   1  15   9      554.27      620.39     86.94 o 
 -20   0  10      514.25      692.95    124.49 o 
 -19   0  10      574.00      640.44    113.49 o 
 -18   0  10     2902.61     2743.09    113.12 o 
 -17   0  10      600.41      693.38     69.32 o 
 -16   0  10       46.42      -23.17     40.42 o 
 -15   0  10     7730.52     7722.50    172.81 o 
 -14   0  10     1426.13     1437.77     76.59 o 
 -13   0  10    12355.89    12049.87    256.27 o 
 -12   0  10     2014.18     1871.51     51.70 o 
 -11   0  10     5412.15     5486.15     94.86 o 
 -10   0  10       18.57       34.39     16.88 o 
  -9   0  10     2315.27     2173.26     43.79 o 
  -8   0  10     4193.87     4145.60     58.11 o 
  -7   0  10     2204.77     2200.47     85.99 o 
  -6   0  10     9524.13     9754.96    128.74 o 
  -5   0  10    56200.34    57481.95    636.35 o 
  -4   0  10     4944.62     5559.20     85.04 o 
  -3   0  10     4137.34     4323.86     72.86 o 
  -2   0  10     1914.27     2032.54     58.90 o 
  -1   0  10     5039.16     4830.05    250.38 o 
   0   0  10      162.77      212.77     21.83 o 
   1   0  10    35256.08    35598.70    414.49 o 
   2   0  10    25100.29    25117.84    304.30 o 
   3   0  10     6372.88     6540.38    271.94 o 
   4   0  10    10003.70    10186.11    185.04 o 
   5   0  10     1699.30     1718.46     42.45 o 
   6   0  10     2932.90     3049.62     72.95 o 
   7   0  10      779.53      641.46     51.90 o 
   9   0  10      787.60      736.62     62.43 o 
  10   0  10      889.17      879.93     56.13 o 
  11   0  10     1160.24     1199.06     66.59 o 
  12   0  10      218.10      176.39     51.50 o 
  13   0  10      274.35      337.81     62.58 o 
  14   0  10       83.28      -24.25     78.24 o 
  15   0  10     3837.99     4431.65    209.36 o 
 -20   1  10      269.89      214.60     65.91 o 
 -19   1  10      483.74      503.04     58.71 o 
 -18   1  10      314.58      287.27     50.39 o 
 -17   1  10      989.77      937.81     64.39 o 
 -16   1  10     4259.97     4246.84    108.01 o 
 -15   1  10       83.23       86.26     29.14 o 
 -14   1  10     1447.59     1428.17     52.95 o 
 -13   1  10       75.34       37.12     24.52 o 
 -12   1  10     3131.17     3339.53     58.53 o 
 -11   1  10      217.70      210.86     17.47 o 
 -10   1  10     1576.98     1534.24     31.70 o 
  -9   1  10     1411.63     1404.59     24.16 o 
  -8   1  10    13532.94    13059.52    100.48 o 
  -7   1  10      133.55      182.34     13.47 o 
  -6   1  10     2175.76     2011.03     39.18 o 
  -5   1  10      756.86      835.02     25.01 o 
  -4   1  10      629.41      614.11     20.13 o 
  -3   1  10     4706.11     5126.74     64.40 o 
  -2   1  10     3787.69     3382.93     55.76 o 
  -1   1  10    19893.32    20704.55    197.35 o 
   0   1  10     3418.41     3504.94     47.95 o 
   1   1  10     3380.45     3451.60     48.34 o 
   2   1  10    10213.84    10034.12    142.46 o 
   3   1  10      227.00      265.30     23.97 o 
   4   1  10       14.17       32.62     19.53 o 
   5   1  10     4532.57     4485.79     51.20 o 
   6   1  10      590.42      580.77     24.67 o 
   7   1  10      566.87      573.12     32.99 o 
   8   1  10     1817.79     1628.05     92.72 o 
   9   1  10     6569.30     6145.22    108.28 o 
  10   1  10      351.10      365.91     33.53 o 
  11   1  10      856.65      830.74     44.45 o 
  12   1  10      232.31      213.18     40.10 o 
  13   1  10     3624.51     3862.27     96.10 o 
  14   1  10        0.33      -41.36     41.36 o 
  15   1  10     1091.93     1227.97     66.92 o 
 -20   2  10      215.68      216.79     55.31 o 
 -19   2  10     1147.85     1169.92     75.76 o 
 -18   2  10      209.84      135.42     46.05 o 
 -17   2  10      472.33      450.07     63.76 o 
 -16   2  10      250.76      250.42     44.79 o 
 -15   2  10      399.72      294.18     43.79 o 
 -14   2  10     1336.33     1350.55     83.94 o 
 -13   2  10      975.05     1056.87     56.40 o 
 -12   2  10      106.40       79.82     23.25 o 
 -11   2  10      580.21      564.05     27.09 o 
 -10   2  10      393.18      439.27     22.84 o 
  -9   2  10      775.20      786.28     20.80 o 
  -8   2  10      155.47      185.56     10.69 o 
  -7   2  10     4211.46     4218.15     43.85 o 
  -6   2  10      153.93      156.01     13.25 o 
  -5   2  10    12537.61    12785.08    126.25 o 
  -4   2  10     3741.27     3635.56     60.40 o 
  -3   2  10     5956.72     6260.56     75.43 o 
  -2   2  10     1081.91     1093.94     32.44 o 
  -1   2  10     5215.22     5510.83     70.56 o 
   0   2  10      603.97      590.15     27.84 o 
   1   2  10       18.66       16.92     11.43 o 
   2   2  10     5165.88     5282.85     67.70 o 
   3   2  10      125.50      146.90     21.91 o 
   4   2  10        6.32       -8.31     10.47 o 
   5   2  10     1033.70     1067.54     27.32 o 
   6   2  10     2653.52     2570.96     63.08 o 
   7   2  10     3475.87     3376.26     63.56 o 
   8   2  10      635.51      655.99     38.72 o 
   9   2  10      170.44      143.97     36.36 o 
  10   2  10      563.78      633.16     65.00 o 
  11   2  10     2381.33     2574.77     74.83 o 
  12   2  10     3099.91     3049.16     96.03 o 
  13   2  10        6.21      -12.88     38.00 o 
  14   2  10        0.26       29.09     49.11 o 
  15   2  10     1278.73     1395.32     72.00 o 
 -20   3  10        7.17        5.20     47.54 o 
 -19   3  10      101.59       98.22     65.98 o 
 -18   3  10       37.62       73.03     46.55 o 
 -17   3  10      368.22      348.18     51.77 o 
 -16   3  10      214.18      253.11     45.00 o 
 -15   3  10      657.84      606.60     53.52 o 
 -14   3  10      769.14      733.06     54.66 o 
 -13   3  10      186.10      178.17     36.31 o 
 -12   3  10       23.59       17.81     21.13 o 
 -11   3  10        0.14      -14.25     17.91 o 
 -10   3  10      598.69      588.82     31.67 o 
  -9   3  10       24.99       35.46     13.91 o 
  -8   3  10      117.88      139.79     12.05 o 
  -7   3  10     2155.56     2288.41     27.78 o 
  -6   3  10      477.53      477.31     14.53 o 
  -5   3  10        1.03       -3.54      7.03 o 
  -4   3  10      978.92     1030.21     33.27 o 
  -3   3  10       80.48       85.98     15.98 o 
  -2   3  10      762.22      832.75     50.88 o 
  -1   3  10        4.76        1.04     13.95 o 
   0   3  10       42.61       29.40     11.56 o 
   1   3  10      219.02      225.56     15.90 o 
   2   3  10       18.74       25.31     13.16 o 
   3   3  10      135.87      116.55     10.46 o 
   4   3  10      442.88      418.58     25.72 o 
   5   3  10     2313.19     2325.25     40.96 o 
   6   3  10        7.20       -6.26     22.65 o 
   7   3  10      436.10      349.48     33.45 o 
   8   3  10      139.74      100.07     13.95 o 
   9   3  10      132.91       64.22     31.45 o 
  10   3  10       43.65       34.46     42.84 o 
  11   3  10        6.97      -31.81     31.81 o 
  12   3  10        6.47        2.16     35.71 o 
  13   3  10      237.67      260.76     44.99 o 
  14   3  10       74.49       22.84     49.44 o 
  15   3  10      886.33     1071.10     77.73 o 
 -19   4  10     1103.96     1211.46    115.11 o 
 -18   4  10      330.14      350.16     56.75 o 
 -17   4  10     1537.82     1551.67     81.92 o 
 -16   4  10       12.22       53.92     40.79 o 
 -15   4  10     2340.21     2078.44     81.90 o 
 -14   4  10      535.29      597.26     52.46 o 
 -13   4  10      670.76      704.30     52.11 o 
 -12   4  10       14.42       59.95     30.30 o 
 -11   4  10       31.64       -3.13     19.56 o 
 -10   4  10       91.56      103.31     22.20 o 
  -9   4  10     3797.50     3715.68     68.30 o 
  -8   4  10      268.51      250.65     18.22 o 
  -7   4  10     2184.13     2202.00     35.70 o 
  -6   4  10        6.99       19.48      7.32 o 
  -5   4  10     3838.23     3901.60     48.66 o 
  -4   4  10      131.51      131.29     19.05 o 
  -3   4  10     4700.52     4772.58     51.83 o 
  -2   4  10     2619.30     2629.28     50.83 o 
  -1   4  10     1151.89     1172.35     40.03 o 
   0   4  10      443.08      392.35     11.93 o 
   1   4  10       25.80       38.63      7.50 o 
   2   4  10       34.27       32.71      9.98 o 
   3   4  10        7.90       23.08     18.27 o 
   4   4  10       12.38        4.24     12.97 o 
   5   4  10      233.40      223.86     21.18 o 
   6   4  10     1340.29     1534.12     54.95 o 
   7   4  10     1552.19     1584.98     57.51 o 
   8   4  10      110.57       43.60     24.28 o 
   9   4  10       96.89      106.13     32.32 o 
  10   4  10       30.49       80.88     64.31 o 
  11   4  10     1803.91     1886.76     79.72 o 
  12   4  10     1688.75     1694.07     81.95 o 
  13   4  10       86.97      106.15     51.91 o 
  14   4  10      936.29     1004.80     77.05 o 
  15   4  10      681.19      672.99     69.86 o 
 -19   5  10      318.43      360.96     58.56 o 
 -18   5  10       24.16       77.81     66.70 o 
 -17   5  10       10.93       13.20     53.05 o 
 -16   5  10     2466.03     2574.31     93.45 o 
 -15   5  10      557.26      463.37     52.16 o 
 -14   5  10     1484.20     1427.61     72.09 o 
 -13   5  10      237.81      266.71     41.16 o 
 -12   5  10     5081.32     5221.27    194.69 o 
 -11   5  10        9.66       94.17     33.09 o 
 -10   5  10     1518.20     1422.24     46.27 o 
  -9   5  10      103.96       74.98     20.51 o 
  -8   5  10     8802.05     8808.62    118.50 o 
  -7   5  10        5.21       -3.40     12.15 o 
  -6   5  10     5293.92     5375.94     57.60 o 
  -5   5  10      525.71      529.19     14.58 o 
  -4   5  10      522.06      521.17     30.77 o 
  -3   5  10      817.53      885.92     21.60 o 
  -2   5  10     8035.74     8177.17     77.32 o 
  -1   5  10     5919.99     6080.95     65.51 o 
   0   5  10     1683.03     1644.53     30.03 o 
   1   5  10     2077.06     2025.60     35.51 o 
   2   5  10     7666.68     7616.38    102.01 o 
   3   5  10      858.85      867.93     39.21 o 
   4   5  10      793.56      865.97     40.31 o 
   5   5  10     6843.12     6928.95    127.21 o 
   6   5  10      458.47      451.35     43.07 o 
   7   5  10       39.95       85.22     33.99 o 
   8   5  10      115.43      130.48     33.92 o 
   9   5  10     2316.09     2354.24    135.64 o 
  10   5  10        3.22      -39.87     42.25 o 
  11   5  10      368.23      445.46     92.99 o 
  12   5  10      108.27       63.68     52.89 o 
  13   5  10     1681.78     1653.34     89.86 o 
  14   5  10      154.09      292.52     58.12 o 
 -19   6  10      532.54      548.00     67.37 o 
 -18   6  10     1505.07     1631.89     91.17 o 
 -17   6  10       52.34       98.01     47.19 o 
 -16   6  10        9.71        8.59     43.20 o 
 -15   6  10     3602.49     3664.64    108.16 o 
 -14   6  10       11.22       -8.19     36.74 o 
 -13   6  10     5093.60     5288.37    165.44 o 
 -12   6  10      548.20      616.75     51.10 o 
 -11   6  10     3560.91     3646.60     94.25 o 
 -10   6  10        6.64       34.88     32.57 o 
  -9   6  10     2764.23     2595.71     59.83 o 
  -8   6  10     5567.17     5393.25     88.15 o 
  -7   6  10     2069.02     2073.39     48.76 o 
  -6   6  10     5581.88     5724.05     68.67 o 
  -5   6  10    15114.58    14852.86    137.74 o 
  -4   6  10     2068.96     2133.83     35.74 o 
  -3   6  10     1716.76     1854.66     30.47 o 
  -2   6  10       47.04       37.95     10.03 o 
  -1   6  10     9866.75    10107.26    121.18 o 
   0   6  10       86.72       76.94     21.33 o 
   1   6  10    10083.99     9953.15    111.20 o 
   2   6  10    11303.89    11050.35    135.12 o 
   3   6  10     4146.14     3898.92    121.46 o 
   4   6  10      919.29      927.71     51.51 o 
   5   6  10      230.58      193.69     34.83 o 
   6   6  10     2725.90     2665.44     81.68 o 
   7   6  10        2.47      -31.20     36.53 o 
   8   6  10    10819.06    10564.56    205.11 o 
   9   6  10     1144.53     1135.34     69.09 o 
  10   6  10      557.16      566.42     58.31 o 
  11   6  10      101.93      155.04     48.23 o 
  12   6  10       68.90      141.63     74.20 o 
  13   6  10      410.21      289.38     60.15 o 
  14   6  10       16.61      -89.01     89.01 o 
 -18   7  10       44.43       36.75     49.78 o 
 -17   7  10      266.36      276.72     57.29 o 
 -16   7  10      583.14      657.55     64.53 o 
 -15   7  10       18.75      -38.78     38.78 o 
 -14   7  10     4050.28     3953.32    117.43 o 
 -13   7  10      181.25      124.30     47.95 o 
 -12   7  10     5523.11     5369.61    121.24 o 
 -11   7  10       67.19       61.83     35.92 o 
 -10   7  10     1218.51     1096.85     59.12 o 
  -9   7  10       33.02        0.59     31.34 o 
  -8   7  10     7609.86     7449.38     98.47 o 
  -7   7  10      611.72      553.04     29.39 o 
  -6   7  10     3126.30     3168.33     57.45 o 
  -5   7  10     1853.15     1879.85     47.46 o 
  -4   7  10     4638.27     4425.36     70.42 o 
  -3   7  10      586.91      597.50     24.25 o 
  -2   7  10     4990.90     4919.88     98.29 o 
  -1   7  10     5595.25     5463.71     92.62 o 
   0   7  10      995.52      990.81     38.63 o 
   1   7  10     1288.96     1347.37     59.52 o 
   2   7  10     9815.67     9593.66    235.54 o 
   3   7  10     1797.79     1752.90     65.08 o 
   4   7  10     1353.89     1282.07     87.54 o 
   5   7  10     9291.74     9249.61    192.34 o 
   6   7  10     1349.59     1211.36     64.17 o 
   7   7  10      338.74      369.61     45.46 o 
   8   7  10     2561.01     2529.41     98.45 o 
   9   7  10     1886.61     1876.88    104.19 o 
  10   7  10       58.53       41.32     43.69 o 
  11   7  10      983.91      998.49    117.35 o 
  12   7  10      379.30      306.08     98.86 o 
  13   7  10     1321.98     1315.39    104.39 o 
 -17   8  10       33.04       62.62     67.52 o 
 -16   8  10        7.42      -19.85     44.11 o 
 -15   8  10      181.43      106.88     46.43 o 
 -14   8  10       12.73        9.88     41.02 o 
 -13   8  10     1141.71     1180.51    131.66 o 
 -12   8  10        3.93       -8.55     36.64 o 
 -11   8  10      697.39      689.75     54.19 o 
 -10   8  10      191.50      258.57     40.20 o 
  -9   8  10      526.75      556.78     60.53 o 
  -8   8  10        1.35       10.84     25.60 o 
  -7   8  10     1510.27     1401.14     51.90 o 
  -6   8  10     1025.13      920.02     40.52 o 
  -5   8  10     6605.35     6524.72     91.49 o 
  -4   8  10     3699.53     3630.39     66.16 o 
  -3   8  10     1041.69      969.96     37.48 o 
  -2   8  10     1097.96     1112.05     50.16 o 
  -1   8  10     1660.81     1577.08     55.87 o 
   0   8  10     1016.75      908.94     47.73 o 
   1   8  10       83.33       41.35     32.40 o 
   2   8  10     2191.66     2052.71     92.49 o 
   3   8  10       68.23      120.80     46.13 o 
   4   8  10      182.21      185.29     50.90 o 
   5   8  10     6364.53     5719.56    160.70 o 
   6   8  10     2746.97     2745.87     87.89 o 
   7   8  10     1445.81     1492.40    111.11 o 
   8   8  10     1317.86     1267.72     73.24 o 
   9   8  10      506.32      512.73     72.54 o 
  10   8  10      211.12      195.09     50.83 o 
  11   8  10     1564.92     1461.18     86.82 o 
  12   8  10     1929.37     1970.85     96.36 o 
 -17   9  10       19.14       -7.96     64.73 o 
 -16   9  10       89.01      187.14     67.02 o 
 -15   9  10       30.24      -36.37     57.28 o 
 -14   9  10      260.91      153.38     62.08 o 
 -13   9  10       73.86       34.26     41.71 o 
 -12   9  10       10.92       23.14     39.50 o 
 -11   9  10       79.25       28.08     38.61 o 
 -10   9  10       60.38      145.33     38.55 o 
  -9   9  10        7.87       -6.26     49.09 o 
  -8   9  10     1268.64     1393.94     66.01 o 
  -7   9  10      245.44      290.24     41.30 o 
  -6   9  10      207.71      135.20     30.77 o 
  -5   9  10      298.40      266.58     33.62 o 
  -4   9  10      362.84      390.74     36.69 o 
  -3   9  10      198.89      161.94     32.10 o 
  -2   9  10      157.57      224.30     32.95 o 
  -1   9  10      435.37      518.21     40.45 o 
   0   9  10       63.36       57.29     30.75 o 
   1   9  10      144.77      147.25     38.47 o 
   2   9  10      266.54      330.96     44.09 o 
   3   9  10        3.27       -3.47     45.91 o 
   4   9  10      552.81      546.22     67.47 o 
   5   9  10      826.00      726.31     73.91 o 
   6   9  10        2.43       -5.76     89.94 o 
   7   9  10      432.94      422.99     67.01 o 
   8   9  10       79.57       51.33     60.97 o 
   9   9  10      393.86      369.59     67.02 o 
  10   9  10        8.62      -23.83     62.69 o 
  11   9  10      224.05      177.86    123.54 o 
  12   9  10       21.46       -4.58     60.15 o 
 -16  10  10       84.53        8.86     66.28 o 
 -15  10  10      121.95        1.12     99.04 o 
 -14  10  10      573.47      523.33     80.08 o 
 -13  10  10       69.02      -13.52    106.43 o 
 -12  10  10        4.97       -6.33     76.36 o 
 -11  10  10       58.78       44.62     47.33 o 
 -10  10  10       23.82       69.01     50.49 o 
  -9  10  10      420.56      424.37     59.43 o 
  -8  10  10      580.25      687.38     46.97 o 
  -7  10  10     2956.93     2824.02     84.48 o 
  -6  10  10       10.45       31.57     30.09 o 
  -5  10  10      331.19      276.57     36.42 o 
  -4  10  10        3.71      -10.51     28.93 o 
  -3  10  10     2799.27     2608.18     95.23 o 
  -2  10  10     4200.72     4019.06     89.11 o 
  -1  10  10      469.62      468.58     49.79 o 
   0  10  10      189.86      160.21     39.30 o 
   1  10  10     1510.13     1526.76     76.98 o 
   2  10  10       56.90       30.51     40.07 o 
   3  10  10      291.63      262.27     48.66 o 
   4  10  10     1486.94     1671.56    103.70 o 
   5  10  10      574.23      543.71     73.99 o 
   6  10  10      503.96      474.78     73.54 o 
   7  10  10      170.75      124.49     82.15 o 
   8  10  10      298.50      269.37     69.75 o 
   9  10  10      599.46      549.36    199.88 o 
  10  10  10       20.97      137.80     72.94 o 
  11  10  10        9.00      102.08     70.42 o 
 -14  11  10       56.88      -82.82     82.82 o 
 -13  11  10       86.70      224.66     90.59 o 
 -12  11  10     1347.04     1509.46    147.42 o 
 -11  11  10       10.56       -5.27     80.05 o 
 -10  11  10      141.15       82.14     81.76 o 
  -9  11  10        3.29       41.96     47.36 o 
  -8  11  10     1744.73     1852.43    101.56 o 
  -7  11  10      244.13      185.98     37.26 o 
  -6  11  10     2084.89     2032.50     69.97 o 
  -5  11  10      359.49      269.57     37.71 o 
  -4  11  10     2135.45     2037.31     68.80 o 
  -3  11  10      250.88      253.66     38.64 o 
  -2  11  10     1255.25     1298.19     86.94 o 
  -1  11  10      424.78      447.94     50.58 o 
   0  11  10      243.11      315.42     48.84 o 
   1  11  10     2381.85     2179.88     85.46 o 
   2  11  10      518.54      570.12     56.33 o 
   3  11  10      183.55       97.93     45.84 o 
   4  11  10      227.25      201.43     49.65 o 
   5  11  10      243.81      263.76     66.08 o 
   6  11  10     2131.60     2269.53    116.32 o 
   7  11  10       51.32      112.06     63.74 o 
   8  11  10      125.83       48.95     63.06 o 
   9  11  10      391.39      437.76     82.64 o 
 -13  12  10     1609.00     1691.87    159.91 o 
 -12  12  10      224.78      328.90     97.98 o 
 -11  12  10      781.08      670.39    117.40 o 
 -10  12  10       66.21      138.75     90.17 o 
  -9  12  10     1038.65      703.42    110.30 o 
  -8  12  10      481.99      427.08     96.85 o 
  -7  12  10       11.62        7.64     51.47 o 
  -6  12  10        7.11      -25.69     38.51 o 
  -5  12  10     7660.82     7826.91    132.35 o 
  -4  12  10       11.30       -6.01     33.26 o 
  -3  12  10       47.66      -34.23     34.23 o 
  -2  12  10      145.13      234.62     48.02 o 
  -1  12  10     1945.57     2026.03     88.56 o 
   0  12  10       98.51       68.22     44.61 o 
   1  12  10     4001.18     4149.19    118.29 o 
   2  12  10     3122.05     3208.00    132.24 o 
   3  12  10       44.23       35.59     46.19 o 
   4  12  10       54.66       61.60     47.14 o 
   5  12  10       44.47       -7.91     47.91 o 
   6  12  10     1556.33     1740.79    116.56 o 
   7  12  10      148.97       94.64     53.87 o 
   8  12  10     3776.54     4146.13    263.03 o 
 -11  13  10        0.14       22.75     91.55 o 
 -10  13  10       50.50      103.75     95.97 o 
  -9  13  10      143.58      149.24     94.12 o 
  -8  13  10     1933.72     1779.88    154.78 o 
  -7  13  10        7.57       52.53     60.30 o 
  -6  13  10     2352.73     2371.93    117.25 o 
  -5  13  10        8.83        6.59    112.43 o 
  -4  13  10      467.43      454.98     71.75 o 
  -3  13  10      198.98      285.76     53.59 o 
  -2  13  10     1790.29     1856.99    146.67 o 
  -1  13  10     1345.48     1314.26     79.67 o 
   0  13  10      209.58      268.86     55.97 o 
   1  13  10      639.40      555.38     63.89 o 
   2  13  10     3427.45     3453.32    114.21 o 
   3  13  10      329.91      262.02     57.62 o 
   4  13  10      249.20      343.65     87.90 o 
   5  13  10      361.10      338.59     59.55 o 
   6  13  10      212.19      119.16     70.70 o 
  -9  14  10      755.59      831.55    124.05 o 
  -8  14  10        2.05      -30.61     64.39 o 
  -7  14  10      723.49      771.51     88.90 o 
  -6  14  10       33.82        0.62     63.01 o 
  -5  14  10     1766.29     1760.33    115.33 o 
  -4  14  10      338.92      415.19     72.77 o 
  -3  14  10      979.87      894.82     88.17 o 
  -2  14  10      332.25      305.37     93.88 o 
  -1  14  10      527.99      651.36     85.76 o 
   0  14  10       53.05      102.72     65.84 o 
   1  14  10      847.22      849.42     73.95 o 
   2  14  10      415.49      433.58     63.86 o 
   3  14  10       87.61      104.90    107.22 o 
   4  14  10       94.76      147.19     56.27 o 
  -4  15  10       25.85       48.29     67.84 o 
  -3  15  10       82.97      136.25     70.48 o 
  -2  15  10      297.47      359.49     75.50 o 
  -1  15  10      397.16      394.71     80.79 o 
 -20   1  11      379.30      336.71     74.09 o 
 -19   1  11      633.16      667.39     86.53 o 
 -18   1  11       16.95       13.26     41.88 o 
 -17   1  11      584.30      598.01     71.81 o 
 -16   1  11     1117.55      991.55     63.18 o 
 -15   1  11      209.82      178.93     40.47 o 
 -14   1  11       61.04       22.50     31.40 o 
 -13   1  11     1228.67     1280.19     49.99 o 
 -12   1  11     2772.16     2646.60     61.72 o 
 -11   1  11     1759.25     1665.33     48.70 o 
 -10   1  11      620.82      583.21     33.38 o 
  -9   1  11     2294.10     2316.99     38.17 o 
  -8   1  11     1244.19     1205.93     19.20 o 
  -7   1  11       22.77       51.07     16.13 o 
  -6   1  11       12.15       14.26     11.90 o 
  -5   1  11     1342.96     1311.34     27.61 o 
  -4   1  11     4764.39     5062.82     58.41 o 
  -3   1  11     8756.19     8825.66     98.24 o 
  -2   1  11     1767.35     1761.80     41.81 o 
  -1   1  11     1245.43     1283.46     33.25 o 
   0   1  11      439.64      398.80     20.08 o 
   1   1  11     2072.30     2183.87     39.62 o 
   2   1  11     6630.57     6742.13     77.52 o 
   3   1  11       37.96       10.27     18.87 o 
   4   1  11     4840.41     4708.45     80.91 o 
   5   1  11       45.97       40.43     10.78 o 
   6   1  11      979.11      879.22     53.70 o 
   7   1  11     2109.41     2118.42     79.81 o 
   8   1  11       98.23       56.72     25.92 o 
   9   1  11        2.04      -10.99     25.32 o 
  10   1  11      429.00      486.81     36.97 o 
  11   1  11      184.75      218.22     38.58 o 
  12   1  11     2438.27     2412.16     76.95 o 
  13   1  11       87.94       44.00     45.33 o 
  14   1  11     1716.74     2108.73    199.75 o 
  15   1  11      156.00       39.75     77.11 o 
 -20   2  11      681.76      741.50     70.00 o 
 -19   2  11      275.11      350.93     56.74 o 
 -18   2  11       77.48       46.84     80.17 o 
 -17   2  11        2.48       -7.22     71.26 o 
 -16   2  11     1025.15     1101.49     76.48 o 
 -15   2  11     2074.48     1955.41     78.05 o 
 -14   2  11     1940.47     1979.74     74.97 o 
 -13   2  11      303.48      315.69     40.15 o 
 -12   2  11     2744.19     2686.20    101.17 o 
 -11   2  11      459.39      469.76     39.40 o 
 -10   2  11     6541.29     6386.51    143.80 o 
  -9   2  11      101.72      117.45     16.22 o 
  -8   2  11      896.62      819.72     22.30 o 
  -7   2  11      944.33      944.61     20.73 o 
  -6   2  11     1571.98     1496.32     32.04 o 
  -5   2  11     2143.57     2022.57     36.90 o 
  -4   2  11      111.62      113.49     14.17 o 
  -3   2  11     5231.06     5350.73     81.75 o 
  -2   2  11    19718.03    19817.90    215.39 o 
  -1   2  11      150.20      161.77     17.66 o 
   0   2  11      751.89      713.73     24.68 o 
   1   2  11     2787.84     2631.40     43.20 o 
   2   2  11       79.73       98.74     15.66 o 
   3   2  11      128.47      155.06     22.22 o 
   4   2  11      593.05      575.80     22.56 o 
   5   2  11    12486.24    12349.40    110.66 o 
   6   2  11     2577.28     2532.27     85.19 o 
   7   2  11      599.12      662.17     46.41 o 
   8   2  11      129.63       80.27     26.21 o 
   9   2  11     2118.92     1940.05     65.90 o 
  10   2  11        0.41       49.28     32.62 o 
  11   2  11     4039.45     4181.34     97.72 o 
  12   2  11        0.42       13.58     36.03 o 
  13   2  11      125.93       77.25     41.79 o 
  14   2  11      625.62      605.39     56.59 o 
 -20   3  11      611.80      595.41     68.13 o 
 -19   3  11      445.04      430.45     59.56 o 
 -18   3  11     1654.86     1577.71     88.02 o 
 -17   3  11     1388.48     1474.27     78.04 o 
 -16   3  11      123.22      119.42     45.60 o 
 -15   3  11       25.81       22.25     37.06 o 
 -14   3  11     2607.70     2698.33     85.73 o 
 -13   3  11     5486.37     5335.91    115.07 o 
 -12   3  11     1234.27     1246.18     59.43 o 
 -11   3  11     2646.45     2606.06     81.08 o 
 -10   3  11     1884.85     1867.02     98.58 o 
  -9   3  11    21816.36    21871.61    274.39 o 
  -8   3  11     1252.68     1210.99     30.39 o 
  -7   3  11    16738.09    16784.88    136.18 o 
  -6   3  11     1586.92     1538.80     25.61 o 
  -5   3  11     5903.49     6023.19     91.74 o 
  -4   3  11     2011.93     1938.33     54.86 o 
  -3   3  11      444.37      577.68     28.36 o 
  -2   3  11     8002.42     7850.50    104.44 o 
  -1   3  11      238.23      200.80     18.31 o 
   0   3  11     2267.03     2363.63     40.34 o 
   1   3  11    14414.85    14160.05    133.66 o 
   2   3  11     2657.10     2578.63     49.29 o 
   3   3  11     3476.28     3430.50     47.71 o 
   4   3  11     3734.72     3720.11     60.95 o 
   5   3  11     4356.40     4381.35     66.35 o 
   6   3  11     1302.39     1328.42     56.56 o 
   7   3  11     9449.39     9385.94    139.11 o 
   8   3  11    11056.62    11439.66    187.66 o 
   9   3  11       37.72       30.89     29.41 o 
  10   3  11      553.11      634.61     49.10 o 
  11   3  11     2154.74     2192.48     75.70 o 
  12   3  11     1067.77     1053.24     61.66 o 
  13   3  11       38.83      -30.82     40.90 o 
  14   3  11     1727.57     1775.02    109.35 o 
 -19   4  11        5.24       37.55     68.76 o 
 -18   4  11      786.41      726.55    123.87 o 
 -17   4  11      381.08      321.60     52.79 o 
 -16   4  11     3763.54     3922.93    123.62 o 
 -15   4  11       49.96       64.68     39.74 o 
 -14   4  11     2439.49     2462.68     85.49 o 
 -13   4  11      165.56      122.58     39.78 o 
 -12   4  11     4225.90     4157.56    114.96 o 
 -11   4  11      541.02      518.59     47.52 o 
 -10   4  11     7415.72     7366.99    192.72 o 
  -9   4  11       21.83       47.62     26.78 o 
  -8   4  11     4197.41     4200.88     69.85 o 
  -7   4  11     4071.73     4086.51     51.46 o 
  -6   4  11     6677.46     6536.29     71.04 o 
  -5   4  11     6541.98     6579.51     69.66 o 
  -4   4  11      493.95      480.73     15.13 o 
  -3   4  11     7041.83     7251.12     99.95 o 
  -2   4  11     7938.66     7730.02     94.15 o 
  -1   4  11      688.91      707.47     40.34 o 
   0   4  11      406.42      386.76     20.92 o 
   1   4  11     2106.61     2073.62     41.98 o 
   2   4  11      141.68      154.99     12.93 o 
   3   4  11      399.40      422.76     20.16 o 
   4   4  11     7517.31     7462.29     93.10 o 
   5   4  11    11576.53    11606.85    167.05 o 
   6   4  11      383.56      324.85     46.18 o 
   7   4  11     1303.85     1268.95     53.75 o 
   8   4  11       86.07      109.92     30.12 o 
   9   4  11     1080.98     1060.47     64.12 o 
  10   4  11       38.82       40.17     42.23 o 
  11   4  11     6131.61     6178.52    140.65 o 
  12   4  11       59.73       92.34     47.90 o 
  13   4  11      546.68      511.49    113.95 o 
  14   4  11      121.10      175.18     53.61 o 
 -19   5  11      815.38      933.38     76.85 o 
 -18   5  11        8.57        2.05     51.36 o 
 -17   5  11      415.85      442.87     59.63 o 
 -16   5  11      454.80      502.79    112.48 o 
 -15   5  11        8.27       -3.64     39.16 o 
 -14   5  11       35.93       53.81     38.59 o 
 -13   5  11     2127.04     2257.41     81.34 o 
 -12   5  11     1219.47     1153.83     62.54 o 
 -11   5  11       88.84       90.68     42.74 o 
 -10   5  11     2079.41     2016.25     68.48 o 
  -9   5  11     1443.83     1410.23     58.87 o 
  -8   5  11     3400.91     3283.16     90.64 o 
  -7   5  11     2905.92     2880.79     50.39 o 
  -6   5  11     1119.35     1144.59     29.93 o 
  -5   5  11     1306.44     1276.00     40.46 o 
  -4   5  11     4006.21     4033.72     59.01 o 
  -3   5  11     6244.10     6411.48     77.65 o 
  -2   5  11     2485.31     2516.80     40.88 o 
  -1   5  11     2466.86     2433.78     48.72 o 
   0   5  11     1467.74     1320.26     37.45 o 
   1   5  11     1271.71     1306.49     38.51 o 
   2   5  11     1734.59     1712.97     50.41 o 
   3   5  11     3042.61     3021.11     55.40 o 
   4   5  11     1457.11     1398.92    115.40 o 
   5   5  11     1547.50     1550.39     64.46 o 
   6   5  11      138.45      187.71     52.36 o 
   7   5  11      575.22      542.99     49.57 o 
   8   5  11      447.10      421.18     49.01 o 
   9   5  11        0.01       31.73     47.04 o 
  10   5  11       12.85       82.19     44.20 o 
  11   5  11      409.80      476.65     57.94 o 
  12   5  11     1823.87     1900.35    119.69 o 
  13   5  11       91.68      196.16     57.43 o 
  14   5  11       56.54       50.04     61.35 o 
 -19   6  11        4.27       10.36     98.48 o 
 -18   6  11       11.52      -45.74     67.31 o 
 -17   6  11       53.90       70.60     48.27 o 
 -16   6  11     1261.63     1147.12     83.40 o 
 -15   6  11       86.29       45.46     41.43 o 
 -14   6  11       70.35       71.52     41.03 o 
 -13   6  11       31.97      -12.57     34.39 o 
 -12   6  11        5.98      -31.92     32.79 o 
 -11   6  11       87.25       44.75     33.21 o 
 -10   6  11      376.23      300.06     38.56 o 
  -9   6  11      194.05      180.03     33.81 o 
  -8   6  11        3.35      -23.99     25.40 o 
  -7   6  11       42.29        7.90     31.15 o 
  -6   6  11      570.47      621.22     27.00 o 
  -5   6  11      162.34      167.48     17.39 o 
  -4   6  11      936.69      989.20     26.47 o 
  -3   6  11      495.63      529.36     45.74 o 
  -2   6  11      968.50      917.80     42.62 o 
  -1   6  11        7.14      -21.99     21.99 o 
   0   6  11        1.51        2.49     25.82 o 
   1   6  11      287.68      263.31     19.79 o 
   2   6  11       48.03       73.42     22.78 o 
   3   6  11       55.07       27.81     31.40 o 
   4   6  11      210.93      220.24     35.35 o 
   5   6  11       57.17       48.83     32.24 o 
   6   6  11       15.04       -1.53     32.81 o 
   7   6  11        2.08        7.99     34.53 o 
   8   6  11      258.21      235.32     45.48 o 
   9   6  11      372.12      344.14     76.48 o 
  10   6  11      434.58      561.63     59.11 o 
  11   6  11      416.00      442.92     59.81 o 
  12   6  11      102.72       89.16     51.95 o 
  13   6  11       13.43       30.25     50.76 o 
 -18   7  11      447.06      456.68     80.67 o 
 -17   7  11        5.55       -0.14     46.95 o 
 -16   7  11      324.85      346.16     56.20 o 
 -15   7  11        2.86      -30.57     39.90 o 
 -14   7  11      205.49      273.23     48.32 o 
 -13   7  11      149.35       91.88     39.87 o 
 -12   7  11      505.53      519.05     49.85 o 
 -11   7  11      593.40      686.58     54.36 o 
 -10   7  11       12.65       37.26     32.35 o 
  -9   7  11     1488.22     1416.28     85.07 o 
  -8   7  11     4304.25     4361.32    126.64 o 
  -7   7  11     2536.02     2485.88    110.32 o 
  -6   7  11      528.71      573.62     35.44 o 
  -5   7  11     1007.19      980.01     62.31 o 
  -4   7  11      884.87      919.30     43.94 o 
  -3   7  11     1793.47     1833.63     42.85 o 
  -2   7  11      210.89      223.06     20.27 o 
  -1   7  11     2388.37     2403.04     48.15 o 
   0   7  11        7.83        3.38     23.58 o 
   1   7  11       70.66        5.77     28.04 o 
   2   7  11      382.08      467.84     73.38 o 
   3   7  11      429.95      354.87     52.48 o 
   4   7  11     1839.69     1873.57     70.02 o 
   5   7  11     2476.02     2383.91     85.53 o 
   6   7  11      101.45       78.20     54.15 o 
   7   7  11     1257.06     1199.93     67.67 o 
   8   7  11       12.95      -18.37     40.11 o 
   9   7  11       92.08       86.35     42.16 o 
  10   7  11       17.20      -25.99     65.98 o 
  11   7  11        3.95      -57.72     57.72 o 
  12   7  11     1475.05     1715.31    156.91 o 
  13   7  11       25.38       60.21    100.98 o 
 -17   8  11       20.58       61.19     51.36 o 
 -16   8  11      957.04      918.86     73.37 o 
 -15   8  11      139.66      263.18     63.41 o 
 -14   8  11      688.77      739.66     63.24 o 
 -13   8  11        4.31       42.56     39.81 o 
 -12   8  11      564.54      542.97     53.34 o 
 -11   8  11       78.17       83.90     39.03 o 
 -10   8  11     1933.39     2027.03     77.32 o 
  -9   8  11       44.57       33.02     32.64 o 
  -8   8  11      714.32      714.37     64.83 o 
  -7   8  11      647.06      615.48     47.86 o 
  -6   8  11     4586.46     4683.43    105.13 o 
  -5   8  11     4532.67     4344.31     97.35 o 
  -4   8  11       29.27       58.31     26.29 o 
  -3   8  11      991.84      988.23     47.19 o 
  -2   8  11     7133.82     6996.97    114.68 o 
  -1   8  11      108.77       84.87     29.12 o 
   0   8  11      564.41      640.13     42.40 o 
   1   8  11     2115.87     2202.56     76.90 o 
   2   8  11      450.50      490.83     58.79 o 
   3   8  11        2.57      -17.14     86.17 o 
   4   8  11      495.47      465.43     70.50 o 
   5   8  11     2988.34     2872.44    117.60 o 
   6   8  11     1350.46     1213.01    143.78 o 
   7   8  11      948.85     1024.06     66.26 o 
   8   8  11       10.61      -14.56     41.47 o 
   9   8  11      626.79      626.87     66.77 o 
  10   8  11       19.06       13.49     55.13 o 
  11   8  11     2853.16     3044.45    142.92 o 
  12   8  11       50.99       47.52     67.97 o 
 -16   9  11       83.49      111.36     84.26 o 
 -15   9  11      367.03      411.93     81.86 o 
 -14   9  11      429.76      454.57     61.43 o 
 -13   9  11     1866.76     1903.34     85.68 o 
 -12   9  11      382.00      366.76     51.31 o 
 -11   9  11     1492.01     1472.75    103.76 o 
 -10   9  11     2041.72     2011.19     94.67 o 
  -9   9  11     5477.53     5591.71    148.94 o 
  -8   9  11     1440.24     1446.85    113.03 o 
  -7   9  11     9266.61     9110.52    136.78 o 
  -6   9  11      384.31      362.15     37.38 o 
  -5   9  11     2642.17     2809.40     73.08 o 
  -4   9  11      515.50      531.61     41.58 o 
  -3   9  11      349.29      371.19     41.55 o 
  -2   9  11     5413.33     5328.51    100.84 o 
  -1   9  11       49.02       12.15     29.60 o 
   0   9  11     1883.96     1854.51     69.92 o 
   1   9  11     4882.41     4678.06    194.49 o 
   2   9  11     1537.20     1529.56     98.46 o 
   3   9  11     1476.06     1405.99     91.23 o 
   4   9  11     3538.11     3600.85    131.26 o 
   5   9  11      478.97      448.16     67.07 o 
   6   9  11      282.15      205.62     60.46 o 
   7   9  11     2024.19     1867.67    107.99 o 
   8   9  11     5792.85     6251.29    184.42 o 
   9   9  11        6.11        6.97     59.74 o 
  10   9  11        8.50       24.23     56.12 o 
  11   9  11       67.67       18.39     53.53 o 
 -15  10  11        0.23      -29.42    117.29 o 
 -14  10  11      226.44      242.90     88.25 o 
 -13  10  11       87.86       73.61     77.81 o 
 -12  10  11     3559.71     3456.27    124.69 o 
 -11  10  11      170.30      176.71     54.31 o 
 -10  10  11     1580.03     1681.94    116.44 o 
  -9  10  11      428.99      329.41     56.95 o 
  -8  10  11      445.88      421.38     48.16 o 
  -7  10  11      392.16      433.49     41.62 o 
  -6  10  11     2479.70     2384.41     71.78 o 
  -5  10  11     1095.18     1081.37     60.61 o 
  -4  10  11      123.72      119.48     33.39 o 
  -3  10  11     1379.54     1284.64     56.75 o 
  -2  10  11     5957.51     5721.83    109.35 o 
  -1  10  11      205.61      165.76     37.02 o 
   0  10  11     1086.60     1053.62     66.24 o 
   1  10  11     3053.46     2967.96     93.29 o 
   2  10  11      200.29      182.35     45.52 o 
   3  10  11        1.10      -28.32     38.75 o 
   4  10  11      637.84      627.71     76.41 o 
   5  10  11     4654.74     4592.05    154.30 o 
   6  10  11      276.97      332.88     78.00 o 
   7  10  11      496.61      461.84     81.71 o 
   8  10  11      284.32      230.26     72.91 o 
   9  10  11      594.70      582.88     84.28 o 
  10  10  11      258.46      169.31    105.06 o 
 -14  11  11      340.11      282.38    102.69 o 
 -13  11  11     1480.32     1160.63    131.64 o 
 -12  11  11     1685.48     1395.46    136.78 o 
 -11  11  11       92.61      270.23     95.42 o 
 -10  11  11      744.83      615.69     70.46 o 
  -9  11  11     1743.25     1754.24    112.22 o 
  -8  11  11       65.23        0.24     37.88 o 
  -7  11  11      552.01      587.21     46.77 o 
  -6  11  11      784.09      839.41     51.69 o 
  -5  11  11      266.04      235.21     39.92 o 
  -4  11  11      468.78      464.94     44.05 o 
  -3  11  11     1950.49     1939.08     70.17 o 
  -2  11  11     2215.52     2158.80     70.83 o 
  -1  11  11       48.10       36.50     47.63 o 
   0  11  11     1138.42     1059.81     68.29 o 
   1  11  11     1166.78     1146.55     71.86 o 
   2  11  11     1975.37     1941.71     85.14 o 
   3  11  11     1018.39      993.35    126.92 o 
   4  11  11     2148.41     2306.04    103.47 o 
   5  11  11      128.67       16.00     45.98 o 
   6  11  11       95.51       48.92     62.86 o 
   7  11  11       17.14       10.79     68.19 o 
   8  11  11      380.54      264.97     74.60 o 
   9  11  11       53.17      140.89     68.15 o 
 -13  12  11      245.51      431.84    110.75 o 
 -12  12  11       43.53      163.19     94.70 o 
 -11  12  11      689.26      842.16    124.95 o 
 -10  12  11      280.87      343.61    101.34 o 
  -9  12  11        3.71      -12.33     74.91 o 
  -8  12  11      129.99      153.90     87.19 o 
  -7  12  11       92.70       15.57     41.90 o 
  -6  12  11       37.05       40.30     37.96 o 
  -5  12  11     1391.16     1283.14     62.89 o 
  -4  12  11      961.23     1002.70     57.82 o 
  -3  12  11       96.28       82.71     37.46 o 
  -2  12  11      611.61      636.04     61.25 o 
  -1  12  11      140.84      152.55     46.90 o 
   0  12  11      125.78      131.64     48.86 o 
   1  12  11       66.55       62.75     48.97 o 
   2  12  11      955.08      916.72     70.30 o 
   3  12  11       15.01      -10.21     46.43 o 
   4  12  11      479.34      555.36     63.20 o 
   5  12  11      416.48      377.89     73.92 o 
   6  12  11       90.53      -29.28     52.33 o 
   7  12  11       21.21      -46.64     50.80 o 
 -11  13  11       65.46       42.42     92.56 o 
 -10  13  11       68.92      -40.51     81.80 o 
  -9  13  11       55.66       20.67     86.85 o 
  -8  13  11     1404.38     1460.59    145.73 o 
  -7  13  11      509.10      519.82     98.69 o 
  -6  13  11       97.22      135.60     64.32 o 
  -5  13  11       33.88       87.65     59.66 o 
  -4  13  11        2.66       -7.79     37.83 o 
  -3  13  11      828.42      868.85     92.79 o 
  -2  13  11       72.65       87.70     50.43 o 
  -1  13  11      731.52      691.67     66.17 o 
   0  13  11       60.79       -8.61     49.19 o 
   1  13  11        0.78      -22.71     45.90 o 
   2  13  11      148.20      148.13     57.41 o 
   3  13  11      794.90      810.61     71.42 o 
   4  13  11     1008.46     1031.61     80.37 o 
   5  13  11      367.15      334.33     89.22 o 
  -8  14  11       47.90       36.85     90.27 o 
  -7  14  11      100.35       91.23     92.16 o 
  -6  14  11      907.54      752.38    106.36 o 
  -5  14  11      426.23      330.25     76.74 o 
  -4  14  11      239.51      127.70     68.90 o 
  -3  14  11      304.87      318.82     73.50 o 
  -2  14  11     1199.97     1388.67    105.17 o 
  -1  14  11        1.23      -14.91     50.49 o 
   0  14  11      580.66      601.89     90.86 o 
   1  14  11       47.93       -4.38     54.08 o 
   2  14  11      483.97      558.27     67.37 o 
   3  14  11       70.81       83.88     55.43 o 
 -20   0  12      157.16       74.54     94.27 o 
 -19   0  12      128.26      129.06     92.63 o 
 -18   0  12      588.79      512.14    105.26 o 
 -17   0  12     6683.11     6392.16    255.37 o 
 -16   0  12      953.88      992.80    122.94 o 
 -15   0  12      159.57      126.76     75.64 o 
 -14   0  12      866.03      855.87     72.15 o 
 -13   0  12     3868.65     3689.99    193.50 o 
 -12   0  12     3809.59     3900.48    133.59 o 
 -11   0  12     7903.68     7909.50    158.26 o 
 -10   0  12     2690.66     2591.34     80.05 o 
  -9   0  12     4270.34     4375.43     76.91 o 
  -8   0  12     2361.96     2371.85     71.56 o 
  -7   0  12     3476.14     3620.37     89.08 o 
  -6   0  12    10713.13    10769.88    145.76 o 
  -5   0  12       62.05       26.22     19.47 o 
  -4   0  12    27524.78    28291.30    334.05 o 
  -3   0  12    22679.48    24417.63    367.52 o 
  -2   0  12     6352.58     6068.58    123.62 o 
  -1   0  12     6893.47     6896.14    188.69 o 
   0   0  12    10891.37    11053.38    157.92 o 
   1   0  12     1875.34     1762.80     53.91 o 
   2   0  12     3699.28     3616.48    100.20 o 
   3   0  12     1793.51     1670.09     67.70 o 
   4   0  12    20977.12    20812.44    334.83 o 
   5   0  12     2217.93     2270.06     83.90 o 
   6   0  12      480.92      415.11     48.50 o 
   7   0  12     2360.45     2416.58     90.25 o 
   8   0  12     4323.86     4432.12    125.93 o 
   9   0  12     4406.42     4575.56    176.37 o 
  10   0  12     3540.88     3405.82    118.31 o 
  11   0  12     1034.96     1149.14     82.89 o 
  12   0  12       61.42       70.65     74.94 o 
  13   0  12      157.18      207.45     92.21 o 
  14   0  12     4758.77     5178.53    237.23 o 
 -20   1  12      975.05      992.53    153.58 o 
 -19   1  12      103.17       48.61     61.34 o 
 -18   1  12      347.27      291.52     61.05 o 
 -17   1  12      396.13      437.93     53.46 o 
 -16   1  12     1035.95     1037.41     99.32 o 
 -15   1  12      161.95      122.28     38.17 o 
 -14   1  12     5202.57     5183.82    114.25 o 
 -13   1  12      819.91      869.89     72.46 o 
 -12   1  12     3154.78     2904.02    150.63 o 
 -11   1  12      120.47      148.20     23.64 o 
 -10   1  12     6681.12     6549.08     95.99 o 
  -9   1  12     1072.10     1127.90     27.58 o 
  -8   1  12     2220.72     2129.89     38.30 o 
  -7   1  12    10603.54    10294.59    125.34 o 
  -6   1  12    10956.27    11079.43    116.29 o 
  -5   1  12      272.50      277.53     16.76 o 
  -4   1  12     7484.16     7634.33     80.59 o 
  -3   1  12     4687.84     4814.41     74.12 o 
  -2   1  12      654.81      739.24     36.98 o 
  -1   1  12     2954.81     2928.11     46.30 o 
   0   1  12      173.26      190.48     17.78 o 
   1   1  12    18093.57    17865.25    164.26 o 
   2   1  12      129.95      139.19     17.61 o 
   3   1  12    16568.34    16177.67    191.07 o 
   4   1  12     1274.65     1254.39     46.80 o 
   5   1  12       44.23       45.17     14.43 o 
   6   1  12        0.04       -0.28     23.20 o 
   7   1  12     6753.37     6787.56    132.90 o 
   8   1  12      370.02      387.83     38.54 o 
   9   1  12        4.95        0.81     39.73 o 
  10   1  12       12.55       59.32     39.88 o 
  11   1  12     1514.43     1453.19     76.46 o 
  12   1  12      360.14      358.64     53.84 o 
  13   1  12      490.70      588.56     60.84 o 
  14   1  12      392.73      352.90     72.95 o 
 -20   2  12      112.25       51.51     51.52 o 
 -19   2  12        5.13       34.32     46.38 o 
 -18   2  12       29.76       22.03     43.85 o 
 -17   2  12      109.31      156.32     53.12 o 
 -16   2  12     1298.39     1075.92     83.44 o 
 -15   2  12      266.29      306.87     46.10 o 
 -14   2  12      134.15      130.57     40.81 o 
 -13   2  12     2500.44     2494.24     78.98 o 
 -12   2  12     1326.85     1260.18     60.55 o 
 -11   2  12     5675.78     5656.96    110.96 o 
 -10   2  12     1172.64     1136.60     54.07 o 
  -9   2  12      278.79      258.30     19.33 o 
  -8   2  12      401.16      462.74     26.13 o 
  -7   2  12       79.72       72.82     23.03 o 
  -6   2  12     2728.71     2676.18     44.68 o 
  -5   2  12        0.57        5.91     12.95 o 
  -4   2  12     3496.32     3510.11     55.32 o 
  -3   2  12     6757.75     6652.31     83.46 o 
  -2   2  12     1366.50     1389.92     40.28 o 
  -1   2  12      250.67      209.01     17.75 o 
   0   2  12     1628.19     1662.01     37.73 o 
   1   2  12      992.03      990.16     30.46 o 
   2   2  12       12.42      -11.44     14.93 o 
   3   2  12     1728.22     1662.53     76.80 o 
   4   2  12     8870.16     9071.89    131.70 o 
   5   2  12        2.98      -22.93     22.93 o 
   6   2  12      355.77      437.63     48.74 o 
   7   2  12      294.54      312.38     40.23 o 
   8   2  12      200.02      135.50     33.13 o 
   9   2  12      396.58      335.03     58.48 o 
  10   2  12     2294.30     2318.91    135.53 o 
  11   2  12      170.53      179.22     42.38 o 
  12   2  12      236.68      303.08     45.95 o 
  13   2  12       13.31      -43.88     43.88 o 
  14   2  12       89.77       93.09     53.04 o 
 -20   3  12        0.29      -26.30     48.65 o 
 -19   3  12       27.31      -30.24     46.40 o 
 -18   3  12      137.42       96.05     46.88 o 
 -17   3  12       10.56       31.44     44.01 o 
 -16   3  12      393.79      323.98     49.37 o 
 -15   3  12       87.51       99.32     40.94 o 
 -14   3  12      223.00      178.46     40.08 o 
 -13   3  12       10.38      -21.60     32.03 o 
 -12   3  12      125.16       96.71     34.02 o 
 -11   3  12        7.31       48.72     29.47 o 
 -10   3  12      165.16      211.01     32.33 o 
  -9   3  12      429.03      459.93     27.78 o 
  -8   3  12       60.98       50.62     13.25 o 
  -7   3  12       27.04       10.28     14.63 o 
  -6   3  12      219.85      206.34     21.82 o 
  -5   3  12        0.41      -11.31     16.41 o 
  -4   3  12       16.09       32.74     17.52 o 
  -3   3  12      328.58      319.44     24.88 o 
  -2   3  12     1232.43     1357.73     41.03 o 
  -1   3  12      213.47      212.78     21.07 o 
   0   3  12      353.32      350.19     20.65 o 
   1   3  12     1298.87     1339.65     34.13 o 
   2   3  12       49.78       46.90     18.03 o 
   3   3  12      152.56      152.47     17.07 o 
   4   3  12      748.80      686.63     29.72 o 
   5   3  12     2969.84     2811.81     79.41 o 
   6   3  12      427.16      484.79     46.39 o 
   7   3  12      139.86      159.58     33.45 o 
   8   3  12       74.18       65.25     32.38 o 
   9   3  12        2.30       -9.76     35.23 o 
  10   3  12        7.84       27.17     35.80 o 
  11   3  12        0.52       27.52     39.31 o 
  12   3  12       45.70        7.70     38.67 o 
  13   3  12       53.81       16.80     43.48 o 
  14   3  12      202.47      202.21     57.59 o 
 -19   4  12        1.67       -5.81     48.14 o 
 -18   4  12      175.25      120.70     49.79 o 
 -17   4  12       53.59       10.24     40.68 o 
 -16   4  12      539.79      559.94     58.11 o 
 -15   4  12      373.91      224.15     73.19 o 
 -14   4  12       71.14       73.09     37.88 o 
 -13   4  12     3278.57     3027.17    158.11 o 
 -12   4  12      398.67      385.48     43.06 o 
 -11   4  12     2667.97     2723.12    121.98 o 
 -10   4  12        5.27       43.94     28.50 o 
  -9   4  12      287.76      320.73     41.78 o 
  -8   4  12        4.41        4.14     16.24 o 
  -7   4  12      577.45      610.47     30.66 o 
  -6   4  12     5439.87     5608.38     73.03 o 
  -5   4  12      373.91      334.60     26.50 o 
  -4   4  12     1391.64     1404.16     63.74 o 
  -3   4  12     2659.80     2515.06     54.44 o 
  -2   4  12      645.71      641.21     29.05 o 
  -1   4  12     1419.93     1426.78     51.30 o 
   0   4  12     1478.73     1563.53     37.10 o 
   1   4  12       81.67       72.48     12.55 o 
   2   4  12        0.46       -8.76     13.75 o 
   3   4  12      542.63      563.46     32.42 o 
   4   4  12     5801.10     5910.88    102.04 o 
   5   4  12      406.70      385.08     36.23 o 
   6   4  12      913.49      921.01     49.00 o 
   7   4  12      574.73      570.62     43.45 o 
   8   4  12       31.45       20.81     37.97 o 
   9   4  12       61.83      163.64     49.32 o 
  10   4  12     1945.27     2042.19     87.06 o 
  11   4  12       12.98       30.58     45.84 o 
  12   4  12       31.40      101.52     47.96 o 
  13   4  12      684.62      733.42    106.33 o 
 -19   5  12       93.28       49.90     98.68 o 
 -18   5  12     1084.26     1299.68     81.88 o 
 -17   5  12      121.48      106.36     48.10 o 
 -16   5  12       88.42       89.87     45.04 o 
 -15   5  12        9.47      -10.34     39.92 o 
 -14   5  12     2462.03     2345.96    168.84 o 
 -13   5  12      197.92      241.89     41.79 o 
 -12   5  12      548.69      579.99     51.32 o 
 -11   5  12      241.67      217.34     38.97 o 
 -10   5  12     3428.59     3550.44     91.80 o 
  -9   5  12      769.90      836.16     74.29 o 
  -8   5  12     1557.83     1582.01    117.25 o 
  -7   5  12     4015.34     4151.22     79.32 o 
  -6   5  12     6853.56     6768.85    100.63 o 
  -5   5  12     1023.33     1018.11     38.91 o 
  -4   5  12     7757.50     7752.32     92.81 o 
  -3   5  12     4684.43     4929.65     62.48 o 
  -2   5  12       97.91       90.26     17.98 o 
  -1   5  12     1853.72     1850.12     43.24 o 
   0   5  12      145.68      129.99     18.20 o 
   1   5  12     9770.83    10123.87    132.00 o 
   2   5  12      215.30      245.24     28.42 o 
   3   5  12     7652.66     7863.14    137.61 o 
   4   5  12     1168.41     1184.71     59.82 o 
   5   5  12      209.89      199.53     38.76 o 
   6   5  12       20.78      -26.65     41.45 o 
   7   5  12     3553.13     3408.63     96.68 o 
   8   5  12       48.59       50.36     58.70 o 
   9   5  12       21.79      -38.08     38.08 o 
  10   5  12      178.89      225.67     51.49 o 
  11   5  12     2078.00     2371.58     97.30 o 
  12   5  12       17.47      -17.09     48.52 o 
  13   5  12      606.24      577.01    151.24 o 
 -18   6  12        0.52       60.12     48.85 o 
 -17   6  12     4722.67     5019.89    132.69 o 
 -16   6  12        4.26       44.27     43.81 o 
 -15   6  12       85.63       62.81     45.06 o 
 -14   6  12       99.71       68.63     41.41 o 
 -13   6  12     2101.19     2148.68     81.50 o 
 -12   6  12     1751.26     1900.28    109.74 o 
 -11   6  12     3098.62     2910.78    108.49 o 
 -10   6  12     1365.55     1247.05     62.73 o 
  -9   6  12     2465.33     2509.46     78.13 o 
  -8   6  12     2258.10     2194.15     70.93 o 
  -7   6  12     7985.74     7975.05    115.87 o 
  -6   6  12     2062.96     2131.67     54.35 o 
  -5   6  12      119.39      120.57     15.99 o 
  -4   6  12     9765.37     9511.70    133.10 o 
  -3   6  12     6427.73     6510.29    104.10 o 
  -2   6  12     8217.62     8532.23    125.55 o 
  -1   6  12     8595.21     8261.93    123.66 o 
   0   6  12    12807.79    12746.39    194.16 o 
   1   6  12     1466.26     1430.17     60.90 o 
   2   6  12     2618.01     2669.84     98.13 o 
   3   6  12      906.29      923.46    122.80 o 
   4   6  12     2548.03     2596.93    119.97 o 
   5   6  12       74.78       83.76     35.09 o 
   6   6  12       48.31       79.92     36.98 o 
   7   6  12      458.26      407.03     75.01 o 
   8   6  12     5600.91     5638.82    130.53 o 
   9   6  12      847.09      739.04     69.31 o 
  10   6  12     2188.92     2243.48    113.58 o 
  11   6  12      185.92      204.65     55.66 o 
  12   6  12      183.37      255.78     60.40 o 
 -18   7  12      295.80      348.46     60.73 o 
 -17   7  12       62.24      130.91     51.40 o 
 -16   7  12      720.89      737.48     67.85 o 
 -15   7  12       16.33       -7.96     42.49 o 
 -14   7  12     3945.54     4091.14    171.42 o 
 -13   7  12      163.27      136.90     43.10 o 
 -12   7  12      424.84      400.86     77.36 o 
 -11   7  12       54.35       80.85     37.57 o 
 -10   7  12     6847.24     6605.91    131.66 o 
  -9   7  12      520.16      437.76     44.57 o 
  -8   7  12      281.03      315.60     39.83 o 
  -7   7  12     3017.20     3108.73     74.22 o 
  -6   7  12     4320.02     4176.76     95.15 o 
  -5   7  12      569.31      587.66     38.44 o 
  -4   7  12     4434.62     4366.05     88.95 o 
  -3   7  12     1926.88     1920.13     43.91 o 
  -2   7  12      844.41      843.82     53.56 o 
  -1   7  12     2145.38     2344.06     64.01 o 
   0   7  12     1007.17     1024.07     50.19 o 
   1   7  12     8708.96     8682.40    155.82 o 
   2   7  12      534.50      521.18    110.73 o 
   3   7  12     3234.44     3263.72    124.88 o 
   4   7  12      681.99      552.16     63.25 o 
   5   7  12       21.15      -18.26     46.42 o 
   6   7  12      479.26      499.67     50.24 o 
   7   7  12     4340.35     4447.92    117.12 o 
   8   7  12     1126.36     1114.17     72.89 o 
   9   7  12       16.95       -0.40     45.39 o 
  10   7  12        4.79      -52.52     55.26 o 
  11   7  12     1359.64     1228.35     82.33 o 
  12   7  12        6.26       54.66     75.64 o 
 -17   8  12      333.59      281.22     58.50 o 
 -16   8  12      583.20      643.09     67.68 o 
 -15   8  12       62.90       72.50     48.02 o 
 -14   8  12      387.43      383.74     54.04 o 
 -13   8  12     2099.64     1893.01     85.06 o 
 -12   8  12     1469.55     1317.65     72.57 o 
 -11   8  12     6777.15     6616.87    137.05 o 
 -10   8  12      177.26      124.88     37.84 o 
  -9   8  12     1478.30     1391.74    135.94 o 
  -8   8  12       38.13      -11.26     38.99 o 
  -7   8  12      886.48      884.88     63.81 o 
  -6   8  12     2805.86     2727.02     72.10 o 
  -5   8  12     1962.05     2029.85     69.61 o 
  -4   8  12     8471.75     8526.14    131.65 o 
  -3   8  12     1729.89     1690.94     78.92 o 
  -2   8  12      497.12      527.46     39.81 o 
  -1   8  12      246.94      194.15     61.81 o 
   0   8  12      218.15      220.01     34.30 o 
   1   8  12      108.46      129.30     38.04 o 
   2   8  12        9.39       44.45     45.98 o 
   3   8  12     2440.38     2543.44    107.40 o 
   4   8  12     7017.24     6820.93    279.45 o 
   5   8  12      543.53      617.68     72.28 o 
   6   8  12      166.27      185.90     58.73 o 
   7   8  12      160.72      132.85     82.95 o 
   8   8  12      136.83      137.31     59.40 o 
   9   8  12       68.36       65.68     50.63 o 
  10   8  12     1167.98     1154.15     95.86 o 
  11   8  12      104.10      -14.66     54.21 o 
 -16   9  12       85.79       48.75     66.70 o 
 -15   9  12      211.26      249.19     53.69 o 
 -14   9  12       51.39       10.67     60.75 o 
 -13   9  12        1.92       75.97     44.95 o 
 -12   9  12       62.64       31.28     40.65 o 
 -11   9  12      288.53      342.81     61.06 o 
 -10   9  12      231.31      242.32     55.39 o 
  -9   9  12       14.06       10.56     50.35 o 
  -8   9  12       44.74       36.99     44.60 o 
  -7   9  12       51.78       73.71     30.91 o 
  -6   9  12      233.87      197.67     35.24 o 
  -5   9  12       37.33       37.90     31.84 o 
  -4   9  12       14.01       61.29     30.08 o 
  -3   9  12       73.28       46.11     29.79 o 
  -2   9  12       19.72       19.69     31.09 o 
  -1   9  12       42.92       54.24     30.58 o 
   0   9  12      301.00      252.77     37.39 o 
   1   9  12       61.24       48.37     49.52 o 
   2   9  12      173.68       93.47     47.74 o 
   3   9  12        4.53       15.98     52.62 o 
   4   9  12      215.30      182.39     58.31 o 
   5   9  12      259.27      164.41     62.31 o 
   6   9  12        3.07       24.79     57.23 o 
   7   9  12      147.03      260.57     84.69 o 
   8   9  12       33.16      -48.33     75.73 o 
   9   9  12       73.07      102.79     67.67 o 
  10   9  12       12.62       36.53     54.27 o 
 -15  10  12       76.01       88.42     91.84 o 
 -14  10  12        5.01       78.84     85.41 o 
 -13  10  12     2060.49     2257.07    109.31 o 
 -12  10  12      782.95      706.69     74.26 o 
 -11  10  12      454.12      408.33     68.56 o 
 -10  10  12        1.87      -10.72     48.60 o 
  -9  10  12       16.42       52.83     56.84 o 
  -8  10  12     1188.89     1316.27     71.28 o 
  -7  10  12       30.20       38.50     33.06 o 
  -6  10  12       74.95       97.61     34.94 o 
  -5  10  12        1.59       17.92     35.94 o 
  -4  10  12       81.64       33.28     32.89 o 
  -3  10  12       76.46       68.09     34.18 o 
  -2  10  12      918.08      902.73     53.10 o 
  -1  10  12      871.93      834.73     53.24 o 
   0  10  12      319.64      319.19     65.92 o 
   1  10  12      599.44      571.35     74.68 o 
   2  10  12      457.72      422.63     89.26 o 
   3  10  12     3188.40     3315.65    104.03 o 
   4  10  12      626.96      729.56    141.71 o 
   5  10  12      167.20       92.65     63.34 o 
   6  10  12       21.61      127.32     83.49 o 
   7  10  12     1522.29     1556.13    173.35 o 
   8  10  12      263.56      231.99     99.71 o 
   9  10  12      239.12      189.97     71.41 o 
 -14  11  12      486.70      372.08    109.48 o 
 -13  11  12       11.53       72.85     83.63 o 
 -12  11  12       13.08       -3.33     76.89 o 
 -11  11  12        3.31      -78.86     78.86 o 
 -10  11  12     3676.06     3902.91    132.18 o 
  -9  11  12      229.30      199.71     46.13 o 
  -8  11  12        4.80        3.75     38.86 o 
  -7  11  12      231.55      230.51     40.10 o 
  -6  11  12      457.81      456.68     45.74 o 
  -5  11  12      343.29      351.21     42.72 o 
  -4  11  12     2340.82     2399.72    128.71 o 
  -3  11  12     1112.71     1140.67     60.18 o 
  -2  11  12        6.36       41.11     33.96 o 
  -1  11  12       15.51      -10.79     42.95 o 
   0  11  12      557.80      511.80     57.14 o 
   1  11  12     1927.27     1890.69     87.40 o 
   2  11  12       44.28      112.95     72.38 o 
   3  11  12     1834.82     1829.83     88.52 o 
   4  11  12        3.10      -45.57     45.57 o 
   5  11  12       57.95       82.51     48.12 o 
   6  11  12       45.30       28.52     74.02 o 
   7  11  12      418.85      364.01     77.00 o 
   8  11  12       42.26       -9.15     62.24 o 
 -12  12  12      273.82      320.77    100.93 o 
 -11  12  12     1644.75     1608.13    153.82 o 
 -10  12  12       65.21      190.66     94.80 o 
  -9  12  12      355.64      363.36     98.54 o 
  -8  12  12      573.78      594.74     70.93 o 
  -7  12  12     2132.13     2311.16     90.71 o 
  -6  12  12      835.57      779.28     54.69 o 
  -5  12  12        2.76       23.23     36.77 o 
  -4  12  12     2580.24     2586.74     82.88 o 
  -3  12  12     1940.71     1890.36     74.40 o 
  -2  12  12     2576.71     2479.60     96.89 o 
  -1  12  12     2687.14     2540.53     99.31 o 
   0  12  12     2902.11     3222.49    107.64 o 
   1  12  12      307.84      231.01     73.95 o 
   2  12  12      179.77      170.44     51.74 o 
   3  12  12      117.28      127.33     50.77 o 
   4  12  12      767.89      861.48     73.82 o 
   5  12  12      227.88      253.13     95.79 o 
   6  12  12      239.45      403.29     81.84 o 
 -10  13  12     1142.13     1274.49    145.49 o 
  -9  13  12      103.09       63.44     87.59 o 
  -8  13  12      803.02      796.31    126.28 o 
  -7  13  12      980.55      872.36    126.03 o 
  -6  13  12      988.54      901.59     89.27 o 
  -5  13  12       56.80       15.05     40.47 o 
  -4  13  12     1704.68     1746.89     75.56 o 
  -3  13  12     1459.56     1382.99     82.19 o 
  -2  13  12       13.70       53.08     50.52 o 
  -1  13  12       43.95       84.50     51.00 o 
   0  13  12      310.15      308.42     57.33 o 
   1  13  12     2440.44     2634.62    185.52 o 
   2  13  12       15.55        5.96     50.63 o 
   3  13  12     1651.57     1654.57    109.86 o 
   4  13  12      120.33       78.04     57.14 o 
  -7  14  12       23.45       63.25     94.45 o 
  -6  14  12      239.41      346.34     77.17 o 
  -5  14  12        1.81       68.82     65.42 o 
  -4  14  12      442.55      434.72     80.11 o 
  -3  14  12      609.57      609.07     85.37 o 
  -2  14  12       14.51       34.26     51.04 o 
  -1  14  12       38.03       80.72     53.57 o 
   0  14  12       76.07       17.54     53.98 o 
   1  14  12        9.46       12.93     53.38 o 
 -20   1  13      467.30      494.85     81.51 o 
 -19   1  13       85.38       97.66    111.15 o 
 -18   1  13        8.77      -68.08     68.08 o 
 -17   1  13       18.34      -95.22    100.41 o 
 -16   1  13     1386.14     1439.21     99.28 o 
 -15   1  13      127.18      182.88     40.51 o 
 -14   1  13       48.95       23.29     37.88 o 
 -13   1  13       41.29        3.13     29.73 o 
 -12   1  13       13.86       11.09     41.69 o 
 -11   1  13      866.70      926.47     69.70 o 
 -10   1  13       34.71       26.14     24.77 o 
  -9   1  13     1652.43     1644.61     33.85 o 
  -8   1  13     8494.40     8410.87    111.29 o 
  -7   1  13     2472.05     2382.89     52.49 o 
  -6   1  13     3119.71     3103.03     51.01 o 
  -5   1  13    13124.89    13236.57    124.49 o 
  -4   1  13     7451.04     7605.22     86.96 o 
  -3   1  13      131.81      196.61     21.98 o 
  -2   1  13     2966.37     3052.35     76.97 o 
  -1   1  13     2358.69     2242.46     42.54 o 
   0   1  13     3444.52     3544.20     54.18 o 
   1   1  13      451.55      502.57     25.30 o 
   2   1  13      897.21      843.52     31.46 o 
   3   1  13     4873.61     4839.00     84.53 o 
   4   1  13       97.20       92.36     25.92 o 
   5   1  13     3876.33     3962.44     85.95 o 
   6   1  13      729.79      744.66     42.58 o 
   7   1  13      249.54      206.55     58.90 o 
   8   1  13      488.92      515.54     40.63 o 
   9   1  13      235.87      231.40     43.86 o 
  11   1  13      348.23      454.75     65.30 o 
  12   1  13        2.19      -11.28     43.06 o 
  13   1  13     1763.83     1839.40    108.58 o 
 -20   2  13       61.79      125.64     70.69 o 
 -19   2  13      167.50       80.94     84.63 o 
 -18   2  13     1136.64     1342.17     78.20 o 
 -17   2  13     1042.46     1162.19    103.96 o 
 -16   2  13        4.12       25.88     41.85 o 
 -15   2  13       78.36      165.00     40.70 o 
 -14   2  13     4670.06     4688.23    110.87 o 
 -13   2  13      671.99      646.23     74.95 o 
 -12   2  13      614.97      644.54     47.16 o 
 -11   2  13     1855.69     1860.49     65.78 o 
 -10   2  13      580.37      547.89     41.48 o 
  -9   2  13      406.16      426.92     25.98 o 
  -8   2  13     9998.13     9881.46    123.30 o 
  -7   2  13     3772.30     3753.38    123.55 o 
  -6   2  13     5124.31     5269.18     81.66 o 
  -5   2  13     1211.29     1170.28     33.22 o 
  -4   2  13       78.37       63.13     15.46 o 
  -3   2  13     6380.35     6492.52     84.55 o 
  -2   2  13      721.43      808.05     31.93 o 
  -1   2  13    21882.36    21965.66    196.37 o 
   0   2  13     4443.99     4481.64     61.88 o 
   1   2  13        1.12       20.64     17.66 o 
   2   2  13     1085.06     1135.88     40.25 o 
   3   2  13      203.87      248.62     28.66 o 
   4   2  13      327.94      328.48     31.09 o 
   5   2  13     1865.74     1869.26    134.01 o 
   6   2  13     2221.05     2196.67     90.91 o 
   7   2  13     6003.53     6093.65    226.37 o 
   8   2  13      121.35       92.54     36.95 o 
   9   2  13     2022.36     2040.88     81.74 o 
  10   2  13       14.56      -65.75    114.92 o 
  11   2  13      149.26      242.63     59.16 o 
  12   2  13      251.17      216.07     64.88 o 
  13   2  13      131.52      112.87     52.11 o 
 -19   3  13      560.11      499.97     62.40 o 
 -18   3  13       27.42       42.45     54.72 o 
 -17   3  13     2795.09     2847.83     99.89 o 
 -16   3  13       91.44      115.84     47.67 o 
 -15   3  13     3830.94     3963.55    108.24 o 
 -14   3  13      690.60      738.06     56.30 o 
 -13   3  13       49.22       41.60     34.94 o 
 -12   3  13     1139.53     1144.65    117.94 o 
 -11   3  13     5075.66     5052.30    108.35 o 
 -10   3  13     3756.65     3599.69    136.62 o 
  -9   3  13       58.40       58.37     18.00 o 
  -8   3  13     6213.32     6231.15     91.89 o 
  -7   3  13     4599.93     4649.68    112.55 o 
  -6   3  13     4796.53     4815.11     79.53 o 
  -5   3  13      919.23      875.24     37.14 o 
  -4   3  13     7046.00     7212.50    103.09 o 
  -3   3  13      941.39      954.30     49.44 o 
  -2   3  13       70.85       60.45     19.17 o 
  -1   3  13     2919.77     2785.66     47.50 o 
   0   3  13    13818.32    13457.80    132.16 o 
   1   3  13      360.40      300.65     21.52 o 
   2   3  13    13679.09    13234.94    148.19 o 
   3   3  13     1290.73     1327.08     59.16 o 
   4   3  13     3792.58     3918.80     95.83 o 
   5   3  13      158.88      148.56     37.51 o 
   6   3  13     8764.09     8877.04    159.94 o 
   7   3  13        3.40       17.87     35.39 o 
   8   3  13     1551.47     1649.23     64.65 o 
   9   3  13     1666.41     1632.21     66.19 o 
  10   3  13     1300.66     1153.84    103.22 o 
  11   3  13      238.52      201.70     45.44 o 
  12   3  13      911.44     1034.76     76.36 o 
  13   3  13       20.19      119.07     64.93 o 
 -19   4  13      217.57      183.10     54.68 o 
 -18   4  13     2350.48     2402.63     98.93 o 
 -17   4  13      821.57      763.36     67.40 o 
 -16   4  13        5.60      -16.75     41.75 o 
 -15   4  13       64.88       48.97     40.36 o 
 -14   4  13     4978.78     5130.33    124.52 o 
 -13   4  13       87.01       90.38     57.90 o 
 -12   4  13     1327.66     1308.89     65.97 o 
 -11   4  13     2126.59     2145.01    108.49 o 
 -10   4  13      550.72      608.55     46.47 o 
  -9   4  13      400.91      452.54     41.44 o 
  -8   4  13    10314.06    10149.88    145.39 o 
  -7   4  13      862.64      786.23     37.69 o 
  -6   4  13      649.49      590.02     32.80 o 
  -5   4  13     3446.25     3487.40     63.52 o 
  -4   4  13       36.19       58.87     20.42 o 
  -3   4  13     2704.55     2805.10     54.97 o 
  -2   4  13      470.12      430.64     26.87 o 
  -1   4  13    17389.16    17124.26    173.57 o 
   0   4  13     3301.28     3267.39    140.06 o 
   1   4  13      241.39      179.53     32.61 o 
   2   4  13       10.08       11.47     19.69 o 
   3   4  13     3933.11     3853.75     94.84 o 
   4   4  13     7152.40     7178.72    139.40 o 
   5   4  13     3146.07     3165.94     78.51 o 
   6   4  13     1096.24     1099.39     66.92 o 
   7   4  13     7445.80     7572.95    129.52 o 
   8   4  13       69.61      104.44     36.21 o 
   9   4  13      603.72      831.84     65.95 o 
  10   4  13      273.05      275.14     64.60 o 
  11   4  13       44.65       36.72     49.27 o 
  12   4  13      877.55     1032.08     77.92 o 
  13   4  13     1789.36     1968.44     99.95 o 
 -19   5  13      952.22     1069.03     79.20 o 
 -18   5  13      199.94      214.60     55.93 o 
 -17   5  13       81.25       80.14     46.91 o 
 -16   5  13     2003.22     1825.66     88.81 o 
 -15   5  13      151.40       61.55     43.88 o 
 -14   5  13      599.55      625.29     55.90 o 
 -13   5  13       69.31       39.36     37.56 o 
 -12   5  13      451.95      422.72     46.98 o 
 -11   5  13     2597.26     2664.82     83.67 o 
 -10   5  13      344.81      303.19     38.20 o 
  -9   5  13        7.57       27.93     29.14 o 
  -8   5  13     2240.83     2260.97    124.63 o 
  -7   5  13      421.59      377.79     37.39 o 
  -6   5  13     4973.46     5003.22     84.70 o 
  -5   5  13    10952.38    11179.48    124.23 o 
  -4   5  13     5026.85     4994.31     69.18 o 
  -3   5  13     1169.73     1249.94     57.08 o 
  -2   5  13      629.60      580.91     24.54 o 
  -1   5  13     1130.72     1173.29     35.86 o 
   0   5  13     1064.87     1068.13     38.51 o 
   1   5  13     1723.36     1655.98     66.32 o 
   2   5  13      480.53      461.82     43.94 o 
   3   5  13     1659.06     1589.19     82.32 o 
   4   5  13     5010.06     4864.60    109.04 o 
   5   5  13     2281.45     2252.73     79.18 o 
   6   5  13      298.87      287.32     56.63 o 
   7   5  13      132.48      233.87     64.06 o 
   8   5  13      269.61      288.25     51.07 o 
   9   5  13      936.41     1112.08     73.21 o 
  10   5  13      952.10      865.68     85.24 o 
  11   5  13       26.88      129.06     91.70 o 
  12   5  13       98.54       97.50     52.50 o 
 -18   6  13       46.76        7.60     48.92 o 
 -17   6  13       21.92       53.66     79.35 o 
 -16   6  13       67.90       15.85     44.65 o 
 -15   6  13      258.48      255.92     50.83 o 
 -14   6  13       29.51       49.62     44.63 o 
 -13   6  13      379.10      293.32     68.83 o 
 -12   6  13       38.22       40.64     35.19 o 
 -11   6  13       13.34       17.19     47.13 o 
 -10   6  13       11.88       17.31     32.15 o 
  -9   6  13      204.65      214.08     52.24 o 
  -8   6  13      120.80      140.51     33.39 o 
  -7   6  13      348.33      345.31     38.30 o 
  -6   6  13        1.70       -8.75     27.63 o 
  -5   6  13      354.08      398.77     50.21 o 
  -4   6  13        1.28       -9.06     22.68 o 
  -3   6  13      613.80      703.04     41.64 o 
  -2   6  13      937.84      990.85     47.09 o 
  -1   6  13      476.05      426.13     35.58 o 
   0   6  13        0.94      -26.66     26.66 o 
   1   6  13        7.10      -28.84     28.84 o 
   2   6  13       49.70       47.63     41.53 o 
   3   6  13       93.79      171.20     47.31 o 
   4   6  13      541.67      612.19     96.16 o 
   5   6  13      404.00      517.37     51.23 o 
   6   6  13        0.09       -9.45     35.73 o 
   7   6  13      621.64      513.11     81.34 o 
   8   6  13       12.51        1.26     43.64 o 
   9   6  13       20.06       33.06     44.29 o 
  10   6  13      289.64      265.02     54.89 o 
  11   6  13      421.60      584.38     92.26 o 
  12   6  13        0.32      -91.75     91.75 o 
 -18   7  13      202.55      233.25     75.25 o 
 -17   7  13       45.36       44.58     76.36 o 
 -16   7  13     1250.85     1283.60     81.32 o 
 -15   7  13       89.65       82.22     47.82 o 
 -14   7  13       14.09       53.80     41.78 o 
 -13   7  13      317.70      265.94     47.45 o 
 -12   7  13       96.83       86.30     63.34 o 
 -11   7  13      352.13      365.69     46.47 o 
 -10   7  13       21.60       15.21     32.89 o 
  -9   7  13      113.61      152.93     38.56 o 
  -8   7  13      993.01     1096.40     59.45 o 
  -7   7  13      888.63      836.70     68.16 o 
  -6   7  13        0.57      -12.23     28.58 o 
  -5   7  13     1046.97     1072.03     50.12 o 
  -4   7  13     1650.73     1657.16    124.80 o 
  -3   7  13      217.95      275.85     34.26 o 
  -2   7  13     2934.54     2967.97     74.82 o 
  -1   7  13      651.07      651.33     42.84 o 
   0   7  13      480.66      476.68     39.64 o 
   1   7  13      453.18      491.30     48.64 o 
   2   7  13      175.80       87.49     45.15 o 
   3   7  13      227.82      206.74     52.85 o 
   4   7  13       80.26       60.10     49.28 o 
   5   7  13     1136.46     1001.03     81.36 o 
   6   7  13     1145.78     1111.01     86.24 o 
   7   7  13        5.97      -22.86     76.95 o 
   8   7  13       18.03       -3.03     42.28 o 
   9   7  13      434.45      301.90     56.88 o 
  10   7  13      305.75      137.34     52.46 o 
  11   7  13       28.82       12.53     50.86 o 
 -17   8  13        1.64      -49.00     49.00 o 
 -16   8  13       46.26       23.52     52.27 o 
 -15   8  13      678.46      809.13     69.84 o 
 -14   8  13      351.37      364.76     54.68 o 
 -13   8  13       45.42       80.99     45.49 o 
 -12   8  13     1013.79      958.47     65.50 o 
 -11   8  13      919.77      946.46     63.20 o 
 -10   8  13      748.58      697.21     68.57 o 
  -9   8  13      200.48      224.56     51.64 o 
  -8   8  13     1657.16     1765.83    119.77 o 
  -7   8  13     3507.87     3637.13    117.64 o 
  -6   8  13      170.59      165.56     33.71 o 
  -5   8  13     3325.90     3204.13     77.20 o 
  -4   8  13     1421.10     1248.86     55.48 o 
  -3   8  13     3876.37     3887.21     86.96 o 
  -2   8  13       49.07       49.04     29.08 o 
  -1   8  13     6052.84     5853.48    108.32 o 
   0   8  13      543.05      553.02     44.01 o 
   1   8  13       77.05      106.18     44.17 o 
   2   8  13       43.88       83.43     49.79 o 
   3   8  13     2279.17     2395.39    109.58 o 
   4   8  13        0.06      -21.00     46.42 o 
   5   8  13      709.78      653.96    106.47 o 
   6   8  13      106.54       95.07     58.02 o 
   7   8  13      706.92      708.40     82.04 o 
   8   8  13      505.50      550.49     80.05 o 
   9   8  13      501.32      604.57     83.86 o 
  10   8  13      358.08      336.33     80.61 o 
 -16   9  13      493.26      390.38     68.97 o 
 -15   9  13     1751.33     1774.90    171.96 o 
 -14   9  13      120.79      130.27     54.61 o 
 -13   9  13       17.90      -52.07     52.07 o 
 -12   9  13      773.45      600.71     70.69 o 
 -11   9  13     1795.30     1752.17     99.09 o 
 -10   9  13     1615.95     1541.89     89.84 o 
  -9   9  13      404.37      354.64     59.79 o 
  -8   9  13     2729.68     2713.98    109.75 o 
  -7   9  13     4787.75     4709.38    112.33 o 
  -6   9  13        6.18      -29.84     29.84 o 
  -5   9  13       21.02       17.17     30.36 o 
  -4   9  13     4438.73     4461.60     94.42 o 
  -3   9  13      407.39      401.54     40.78 o 
  -2   9  13      179.53      130.81     33.69 o 
  -1   9  13     2391.57     2367.79     74.79 o 
   0   9  13     4054.06     4098.12     95.90 o 
   1   9  13      139.15      158.54     43.83 o 
   2   9  13     5141.74     5459.52    129.95 o 
   3   9  13      421.41      378.13     88.40 o 
   4   9  13     1317.11     1557.23    102.32 o 
   5   9  13       41.72        6.44     53.25 o 
   6   9  13     5460.51     5597.49    173.83 o 
   7   9  13      483.65      501.28     76.94 o 
   8   9  13      184.35      239.79     80.96 o 
   9   9  13      634.59      673.91     89.23 o 
 -15  10  13        4.59      -23.86     82.69 o 
 -14  10  13     2365.61     2591.10    119.12 o 
 -13  10  13       59.92       26.05     54.99 o 
 -12  10  13      739.36      634.31     91.85 o 
 -11  10  13      980.95      822.12     78.21 o 
 -10  10  13      387.94      481.97     67.70 o 
  -9  10  13       11.63       18.80     41.37 o 
  -8  10  13     1902.28     2124.20     81.95 o 
  -7  10  13     1143.86     1070.78     66.01 o 
  -6  10  13      798.81      649.76     49.00 o 
  -5  10  13      361.40      390.40     43.31 o 
  -4  10  13      118.61       97.84     38.98 o 
  -3  10  13     1610.49     1646.31     68.43 o 
  -2  10  13      115.11       83.44     35.82 o 
  -1  10  13     6161.84     6110.29    116.51 o 
   0  10  13      204.85      176.32     47.65 o 
   1  10  13      123.90       17.33     49.96 o 
   2  10  13      224.46      232.64     50.90 o 
   3  10  13     2544.46     2522.51     95.19 o 
   4  10  13     1037.55     1079.68    109.12 o 
   5  10  13      651.03      647.90     82.01 o 
   6  10  13       24.55       -9.79     62.05 o 
   7  10  13     4563.44     4448.33    162.63 o 
   8  10  13       59.39      -39.44     77.59 o 
 -13  11  13      103.21      149.34     93.64 o 
 -12  11  13      218.60      285.01    103.05 o 
 -11  11  13     1167.58     1210.23     75.46 o 
 -10  11  13      104.22       90.47     46.89 o 
  -9  11  13       73.27       42.51     45.10 o 
  -8  11  13     1641.46     1667.13     81.36 o 
  -7  11  13      739.38      733.73     60.56 o 
  -6  11  13     1463.50     1396.70     72.57 o 
  -5  11  13     4849.00     5014.98    108.45 o 
  -4  11  13      850.66      928.38     57.62 o 
  -3  11  13       26.66       45.27     36.96 o 
  -2  11  13      616.34      698.02     53.09 o 
  -1  11  13      422.50      292.73     52.70 o 
   0  11  13     2942.80     2706.86     99.03 o 
   1  11  13      840.28      885.62     69.18 o 
   2  11  13     1010.36     1088.91     74.99 o 
   3  11  13      941.96      887.44     71.63 o 
   4  11  13     1174.45     1018.59    112.01 o 
   5  11  13      105.54       92.44     53.21 o 
   6  11  13      902.78      882.64     96.57 o 
   7  11  13     1066.43     1164.56    105.22 o 
 -12  12  13       80.80       50.53     95.38 o 
 -11  12  13       93.53       -7.34     91.18 o 
 -10  12  13        1.89      -55.12     76.25 o 
  -9  12  13      292.23      323.23     67.32 o 
  -8  12  13      537.33      640.90     59.40 o 
  -7  12  13      188.71      188.52     50.87 o 
  -6  12  13        6.47        8.35     38.36 o 
  -5  12  13        8.17       27.16     36.89 o 
  -4  12  13        9.95       12.18     39.68 o 
  -3  12  13      173.70      158.11     43.37 o 
  -2  12  13      399.67      384.30     67.99 o 
  -1  12  13      912.40      941.16     90.20 o 
   0  12  13      723.42      718.57     81.07 o 
   1  12  13      303.35      262.63     74.54 o 
   2  12  13       77.57       19.53     51.52 o 
   3  12  13       27.67       59.32     51.38 o 
   4  12  13      222.59      183.39     89.08 o 
   5  12  13       85.52       21.80     54.37 o 
  -9  13  13       12.76       50.15     93.71 o 
  -8  13  13      314.46      259.50    101.57 o 
  -7  13  13      370.78      389.47    105.46 o 
  -6  13  13      226.34      127.07     44.12 o 
  -5  13  13       68.48       92.99     43.90 o 
  -4  13  13        7.07      -20.41     39.61 o 
  -3  13  13        2.95       43.75     50.52 o 
  -2  13  13      713.67      661.38     72.54 o 
  -1  13  13      972.56      957.74     76.37 o 
   0  13  13       57.86       53.79     50.10 o 
   1  13  13       48.02       61.49     51.76 o 
   2  13  13       78.55      115.32     55.66 o 
   3  13  13       92.31       74.90     53.24 o 
  -5  14  13      291.12      175.08     72.02 o 
  -4  14  13      585.49      528.68     93.36 o 
  -3  14  13      401.67      486.22     64.00 o 
  -2  14  13      108.60      102.98     56.55 o 
  -1  14  13      591.04      701.48     72.68 o 
 -20   0  14      318.93      160.68    103.95 o 
 -19   0  14      547.68      687.31    126.50 o 
 -18   0  14       14.02      114.94     88.53 o 
 -17   0  14       82.53      137.11     81.67 o 
 -16   0  14     1853.67     1783.71    142.52 o 
 -15   0  14     2602.99     2455.78    156.74 o 
 -14   0  14       13.18       63.75     65.63 o 
 -13   0  14      720.18      686.22     99.26 o 
 -12   0  14     4878.73     4696.31    196.55 o 
 -11   0  14     6722.68     6699.90    216.16 o 
 -10   0  14       68.05       64.06     30.39 o 
  -9   0  14     7721.30     7764.46    152.61 o 
  -8   0  14     7359.77     7666.40    151.30 o 
  -7   0  14     2433.06     2337.35     76.09 o 
  -6   0  14    10546.28    10575.75    149.44 o 
  -5   0  14      286.31      244.90     26.91 o 
  -4   0  14     4315.20     4266.92    125.00 o 
  -3   0  14     1521.53     1400.43     59.96 o 
  -2   0  14    10853.18    10574.56    200.39 o 
  -1   0  14     1646.38     1604.54     72.24 o 
   0   0  14     1614.88     1574.00     76.43 o 
   1   0  14      267.32      282.66     62.93 o 
   2   0  14    19621.35    19526.21    259.43 o 
   3   0  14        9.20       36.74     35.21 o 
   4   0  14       46.53      -19.16     58.90 o 
   5   0  14      203.21      137.37     41.39 o 
   6   0  14     6060.80     6346.96    241.95 o 
   7   0  14     1845.72     1865.18     89.42 o 
   8   0  14     2744.44     2907.61    107.60 o 
   9   0  14     4826.87     4707.44    140.30 o 
  10   0  14      419.46      413.72     84.11 o 
  11   0  14     1574.78     1568.10    146.24 o 
  12   0  14     1268.93     1408.57    144.51 o 
  13   0  14      128.73      158.31     97.94 o 
 -19   1  14      995.69      771.46    106.10 o 
 -18   1  14     1861.95     1962.66    122.83 o 
 -17   1  14      657.46      609.36     78.92 o 
 -16   1  14      869.15      833.61     82.12 o 
 -15   1  14       16.75       19.79     36.75 o 
 -14   1  14      180.66      163.92     65.23 o 
 -13   1  14      633.66      695.21     50.54 o 
 -12   1  14     2595.89     2692.11     80.37 o 
 -11   1  14     3387.88     3277.98     84.60 o 
 -10   1  14     1108.62     1073.62     72.84 o 
  -9   1  14     1502.91     1538.57     50.64 o 
  -8   1  14     5980.09     6129.91    112.47 o 
  -7   1  14       81.30       43.64     19.83 o 
  -6   1  14      241.86      281.14     21.20 o 
  -5   1  14     7694.40     7472.79     82.86 o 
  -4   1  14     1628.39     1764.15     40.48 o 
  -3   1  14       99.12      127.78     21.40 o 
  -2   1  14     3354.05     3295.15     58.66 o 
  -1   1  14     3395.24     3345.59     54.48 o 
   0   1  14     1080.31     1184.19     36.00 o 
   1   1  14     1834.35     1796.54     41.95 o 
   2   1  14      646.34      647.45     30.51 o 
   3   1  14     9398.64     9523.89    133.35 o 
   4   1  14       25.86       33.25     24.42 o 
   5   1  14     9005.87     8868.90    131.17 o 
   6   1  14        6.53        0.09     27.56 o 
   7   1  14        1.95      -10.31     27.92 o 
   8   1  14      188.81      188.49     42.22 o 
   9   1  14     1243.08     1128.36     69.06 o 
  10   1  14     1101.78      917.64    135.49 o 
  11   1  14      926.68     1067.10    119.16 o 
  12   1  14      606.11      745.61    138.65 o 
  13   1  14      751.68      687.96     84.12 o 
 -19   2  14       12.61      -60.90     60.90 o 
 -18   2  14        6.04      -23.63     56.66 o 
 -17   2  14      414.25      352.40    110.55 o 
 -16   2  14     1665.90     1570.98     79.44 o 
 -15   2  14     1790.09     1877.14    126.78 o 
 -14   2  14     1150.15     1250.12     86.43 o 
 -13   2  14        5.13       -4.90     35.35 o 
 -12   2  14      218.67      218.35     37.86 o 
 -11   2  14      424.00      406.06     40.91 o 
 -10   2  14     5786.52     5687.70    173.93 o 
  -9   2  14       34.21       50.39     27.00 o 
  -8   2  14     6423.01     6593.01    118.59 o 
  -7   2  14      383.94      359.53     34.83 o 
  -6   2  14     1601.22     1624.30     46.71 o 
  -5   2  14     3630.98     3720.89     69.58 o 
  -4   2  14     1144.94     1139.77     32.66 o 
  -3   2  14      113.65       90.40     19.16 o 
  -2   2  14    12092.65    12492.08    139.57 o 
  -1   2  14      649.41      613.86     27.92 o 
   0   2  14      351.04      465.37     34.52 o 
   1   2  14     1856.00     1825.72     41.53 o 
   2   2  14     3105.02     3096.88     63.64 o 
   3   2  14     2163.50     2090.67     66.17 o 
   4   2  14      996.41      960.41     45.88 o 
   5   2  14     1735.84     1778.78     84.28 o 
   6   2  14      208.40      191.85     39.77 o 
   7   2  14      407.33      413.52     47.17 o 
   8   2  14       26.59       51.42     37.74 o 
   9   2  14       68.55      -47.81     47.81 o 
  10   2  14     1843.92     2022.55    101.03 o 
  11   2  14      348.02      344.58     56.59 o 
  12   2  14      190.74      163.01     52.20 o 
 -19   3  14       72.14      105.88     49.81 o 
 -18   3  14       99.27       36.53     46.31 o 
 -17   3  14      100.75      109.79     46.09 o 
 -16   3  14       92.96       77.56     43.74 o 
 -15   3  14       25.51       66.45     40.34 o 
 -14   3  14       27.15        3.08     35.54 o 
 -13   3  14       32.77       53.83     35.13 o 
 -12   3  14       69.51       30.83     33.81 o 
 -11   3  14       10.18      -20.44     29.11 o 
 -10   3  14      160.60      156.06     34.52 o 
  -9   3  14      417.40      463.00     41.22 o 
  -8   3  14        5.41       14.32     16.60 o 
  -7   3  14      592.70      594.12     42.68 o 
  -6   3  14      533.71      532.78     32.26 o 
  -5   3  14     1166.99     1270.68     43.21 o 
  -4   3  14       10.49       27.34     20.20 o 
  -3   3  14       14.68        3.54     17.29 o 
  -2   3  14      179.72      180.57     24.84 o 
  -1   3  14        8.97       56.14     16.58 o 
   0   3  14       39.53        9.86     16.57 o 
   1   3  14      298.72      268.20     22.44 o 
   2   3  14      154.95      143.42     29.46 o 
   3   3  14      110.61       62.54     32.43 o 
   4   3  14       64.15       94.84     35.54 o 
   5   3  14      328.40      317.34     42.82 o 
   6   3  14       56.83       85.46     37.46 o 
   7   3  14       87.78       58.19     39.15 o 
   8   3  14      140.94      162.72     45.26 o 
   9   3  14      453.95      426.43     53.39 o 
  10   3  14      977.36     1081.98     90.01 o 
  11   3  14      119.80      120.18     49.40 o 
  12   3  14        0.08        9.82     50.14 o 
 -19   4  14        7.51        5.60     49.40 o 
 -18   4  14      125.87      106.32     50.89 o 
 -17   4  14      445.39      490.67     66.37 o 
 -16   4  14     1261.82     1236.80     75.25 o 
 -15   4  14      797.15      862.64     63.30 o 
 -14   4  14      257.98      288.18     47.50 o 
 -13   4  14      247.07      221.72     41.80 o 
 -12   4  14      649.38      638.64     52.00 o 
 -11   4  14      153.01      127.44     35.25 o 
 -10   4  14     2633.01     2459.77     78.03 o 
  -9   4  14       21.62       33.28     27.53 o 
  -8   4  14       42.51       48.48     28.75 o 
  -7   4  14     1011.13     1027.23     36.55 o 
  -6   4  14     1283.12     1307.21     32.67 o 
  -5   4  14     2302.40     2387.04     57.27 o 
  -4   4  14      612.03      647.41     36.23 o 
  -3   4  14       73.96       92.18     20.49 o 
  -2   4  14     5723.76     5544.23     81.43 o 
  -1   4  14        1.24      -19.95     27.03 o 
   0   4  14      939.71      924.19     52.54 o 
   1   4  14     1101.99     1098.64     88.39 o 
   2   4  14     1993.56     1924.97     73.13 o 
   3   4  14       16.95       31.12     32.87 o 
   4   4  14     1501.30     1342.71     65.00 o 
   5   4  14      877.18      891.71     60.15 o 
   6   4  14      268.01      299.76     46.82 o 
   7   4  14      106.82      135.39     43.17 o 
   8   4  14      656.32      613.51     58.49 o 
   9   4  14      120.69      146.57     60.07 o 
  10   4  14     1128.00     1192.43     93.99 o 
  11   4  14       67.23       41.48     51.35 o 
  12   4  14      834.03      890.18     98.15 o 
 -18   5  14      894.64      850.79    107.76 o 
 -17   5  14       88.84       69.06     46.80 o 
 -16   5  14     1539.06     1554.33     84.43 o 
 -15   5  14      192.24      176.77     47.20 o 
 -14   5  14        7.53       58.15     42.27 o 
 -13   5  14      562.34      468.04     52.22 o 
 -12   5  14     2331.34     2345.26    117.03 o 
 -11   5  14      898.59      879.94     57.87 o 
 -10   5  14      989.07      867.05     57.04 o 
  -9   5  14     2749.23     2850.53     81.88 o 
  -8   5  14     2041.58     1935.76     67.63 o 
  -7   5  14      860.93      874.35     50.83 o 
  -6   5  14      308.42      348.63     31.03 o 
  -5   5  14     7650.80     7638.52    117.78 o 
  -4   5  14      725.97      795.67     34.20 o 
  -3   5  14      244.43      267.50     19.54 o 
  -2   5  14     1798.44     1750.35     39.33 o 
  -1   5  14     1840.25     1920.93     71.01 o 
   0   5  14      182.31      210.40     45.50 o 
   1   5  14     2951.64     2844.99     85.84 o 
   2   5  14      303.68      346.44     52.82 o 
   3   5  14     3146.73     3044.71    112.41 o 
   4   5  14      726.77      641.78     66.92 o 
   5   5  14     2449.81     2513.03    193.19 o 
   6   5  14       15.69       12.74     37.36 o 
   7   5  14       62.82       66.50     43.83 o 
   8   5  14      283.15      309.80     79.21 o 
   9   5  14      557.10      682.08     66.43 o 
  10   5  14      890.22     1037.40     86.65 o 
  11   5  14       67.16       12.81     63.66 o 
  12   5  14      297.56      320.21    112.78 o 
 -18   6  14       35.78       58.63     51.74 o 
 -17   6  14        1.63        3.79     48.79 o 
 -16   6  14       81.18       90.33     48.32 o 
 -15   6  14     1163.21     1344.00     78.51 o 
 -14   6  14      202.61      167.82     45.37 o 
 -13   6  14       12.30       19.07     38.47 o 
 -12   6  14     1734.17     1662.36     74.80 o 
 -11   6  14     3499.15     3392.41    118.35 o 
 -10   6  14      476.98      404.28     45.68 o 
  -9   6  14     2112.04     2158.41     75.56 o 
  -8   6  14     4230.55     4094.77    119.89 o 
  -7   6  14       12.13       28.08     29.63 o 
  -6   6  14      759.69      731.42     52.18 o 
  -5   6  14      269.49      249.54     32.53 o 
  -4   6  14     5439.63     5398.94    107.38 o 
  -3   6  14      394.84      367.65     35.92 o 
  -2   6  14     3824.16     3874.13     81.93 o 
  -1   6  14     1317.75     1403.90     55.78 o 
   0   6  14      365.09      298.49     57.83 o 
   1   6  14      112.61       80.13     35.40 o 
   2   6  14     9261.86     8712.41    195.88 o 
   3   6  14      811.49      765.51     87.70 o 
   4   6  14      236.97      237.55     54.08 o 
   5   6  14      142.62       74.42     53.68 o 
   6   6  14     3993.18     3901.62    175.75 o 
   7   6  14     1352.34     1408.34     78.24 o 
   8   6  14     2044.72     2133.75    135.54 o 
   9   6  14     3830.31     4044.81    170.77 o 
  10   6  14     1272.28     1212.59     82.15 o 
  11   6  14      381.12      450.67     77.44 o 
 -17   7  14       80.29       94.63     51.13 o 
 -16   7  14     2964.86     2953.28    106.97 o 
 -15   7  14      319.22      345.65     54.90 o 
 -14   7  14       14.64        2.71     40.85 o 
 -13   7  14      175.11      145.08     44.80 o 
 -12   7  14      884.16      892.03     63.19 o 
 -11   7  14     2342.35     2232.30     86.85 o 
 -10   7  14        7.87       26.46     35.94 o 
  -9   7  14     2684.62     2492.51     82.88 o 
  -8   7  14      560.41      486.13     58.76 o 
  -7   7  14       62.79      134.36     46.02 o 
  -6   7  14      624.87      689.76     51.03 o 
  -5   7  14     7195.27     7466.49    120.82 o 
  -4   7  14     1066.44     1155.42     53.14 o 
  -3   7  14       92.75       65.35     30.44 o 
  -2   7  14      400.05      358.13     36.79 o 
  -1   7  14     4047.38     3875.23     87.97 o 
   0   7  14      233.50      203.07     35.14 o 
   1   7  14     3616.78     3622.03    130.84 o 
   2   7  14     1963.85     2043.69     99.26 o 
   3   7  14     6244.93     6012.65    165.89 o 
   4   7  14       41.22       56.08     92.65 o 
   5   7  14     5822.43     5579.14    277.99 o 
   6   7  14       27.38       11.04     68.87 o 
   7   7  14      167.78      142.50     71.91 o 
   8   7  14     1286.43     1255.54     99.99 o 
   9   7  14     2047.48     2026.70    188.28 o 
  10   7  14     1205.39     1120.18     82.00 o 
 -16   8  14      595.34      545.04     65.99 o 
 -15   8  14     1927.20     1952.00     94.36 o 
 -14   8  14     1684.79     1520.53     83.53 o 
 -13   8  14       10.98      -20.83     41.58 o 
 -12   8  14      147.82      237.43     47.75 o 
 -11   8  14      323.22      343.79     59.12 o 
 -10   8  14     2859.59     2752.25    199.21 o 
  -9   8  14      142.51      211.52     53.73 o 
  -8   8  14     1990.44     1987.33    104.65 o 
  -7   8  14      340.50      299.84     56.69 o 
  -6   8  14     1944.69     1912.45     90.59 o 
  -5   8  14     1798.43     1727.77     61.98 o 
  -4   8  14      466.15      441.14     40.36 o 
  -3   8  14      362.33      298.19     37.97 o 
  -2   8  14     7430.28     7695.43    129.27 o 
  -1   8  14      101.88       83.41     32.58 o 
   0   8  14     2927.86     2865.00    138.42 o 
   1   8  14     1635.23     1628.50     75.05 o 
   2   8  14     3312.68     2849.55    120.27 o 
   3   8  14       15.07       20.02     50.92 o 
   4   8  14     1494.58     1438.60    114.19 o 
   5   8  14     3330.47     3131.62    129.99 o 
   6   8  14      167.06      -18.27     57.36 o 
   7   8  14      640.66      691.60    104.79 o 
   8   8  14      224.69      111.15    104.50 o 
   9   8  14      397.23      385.46     80.57 o 
  10   8  14     1396.99     1368.39    111.19 o 
 -16   9  14        8.32       20.65     83.24 o 
 -15   9  14       11.33        1.23     56.34 o 
 -14   9  14        3.19       32.44     52.93 o 
 -13   9  14       23.74       64.10     68.11 o 
 -12   9  14        3.32       84.57     54.21 o 
 -11   9  14      875.47      900.21     78.89 o 
 -10   9  14        1.17       52.41     51.83 o 
  -9   9  14       61.22       58.66     50.21 o 
  -8   9  14       91.96       65.18     38.48 o 
  -7   9  14      202.58      227.93     44.33 o 
  -6   9  14      124.80       91.30     47.36 o 
  -5   9  14      450.76      476.76     44.50 o 
  -4   9  14       10.05       36.58     33.10 o 
  -3   9  14       52.58       65.30     33.02 o 
  -2   9  14       80.45      135.44     35.37 o 
  -1   9  14      349.31      315.56     41.21 o 
   0   9  14        1.53       -9.07     32.47 o 
   1   9  14      629.79      574.32     58.50 o 
   2   9  14      586.54      524.38     58.03 o 
   3   9  14       14.37       57.25     55.26 o 
   4   9  14       53.94       73.87     56.83 o 
   5   9  14      142.70      166.67     63.34 o 
   6   9  14       60.18       87.55     61.77 o 
   7   9  14       89.50      183.37     68.87 o 
   8   9  14        6.75       10.68     58.64 o 
   9   9  14        2.55      -62.55     62.55 o 
 -14  10  14      194.69      213.94     66.00 o 
 -13  10  14        2.80       82.91     81.15 o 
 -12  10  14        8.14       64.69     58.78 o 
 -11  10  14       43.20       60.43     55.67 o 
 -10  10  14      542.21      559.36     81.83 o 
  -9  10  14       25.14       -0.71     41.37 o 
  -8  10  14       32.40       26.06     40.46 o 
  -7  10  14      581.82      634.58     58.90 o 
  -6  10  14      900.89      893.60     55.97 o 
  -5  10  14        4.69      -30.70     40.81 o 
  -4  10  14        8.10      -33.53     33.53 o 
  -3  10  14      128.42      123.80     37.09 o 
  -2  10  14      569.15      536.14     49.20 o 
  -1  10  14       11.95       10.45     36.08 o 
   0  10  14      212.82      184.78     47.22 o 
   1  10  14      129.92      109.49     47.59 o 
   2  10  14      366.28      344.99     54.88 o 
   3  10  14        5.06        4.59     45.32 o 
   4  10  14      169.17       82.77     65.16 o 
   5  10  14      753.10      664.05     84.77 o 
   6  10  14      108.22       98.13     66.62 o 
   7  10  14        3.85      -36.12     98.00 o 
 -13  11  14        3.38      -44.49     87.75 o 
 -12  11  14      164.04      188.39     62.33 o 
 -11  11  14      178.75      241.13     51.08 o 
 -10  11  14       21.41       16.07     46.58 o 
  -9  11  14      779.74      896.89     66.81 o 
  -8  11  14       48.18       68.14     43.70 o 
  -7  11  14      300.62      382.16     53.82 o 
  -6  11  14      374.59      404.85     55.91 o 
  -5  11  14     1353.27     1417.05     69.02 o 
  -4  11  14      861.82      870.67     58.56 o 
  -3  11  14       51.69       88.18     39.59 o 
  -2  11  14       62.86      108.40     47.78 o 
  -1  11  14     1724.56     1658.67     85.84 o 
   0  11  14       11.14       13.89     45.56 o 
   1  11  14      123.52       69.31     52.87 o 
   2  11  14        1.17       28.62     50.17 o 
   3  11  14     2278.24     2235.81     97.38 o 
   4  11  14       28.68        0.67     66.68 o 
   5  11  14     1071.34     1134.80     81.20 o 
   6  11  14       84.74       96.33     72.20 o 
 -11  12  14     1048.94     1193.59    142.03 o 
 -10  12  14      498.85      386.80     70.91 o 
  -9  12  14     2738.20     2874.14    125.03 o 
  -8  12  14     2145.96     2087.03     90.46 o 
  -7  12  14      317.16      322.76     52.26 o 
  -6  12  14     1262.59     1307.83    123.81 o 
  -5  12  14       79.99      133.71     43.35 o 
  -4  12  14     1798.00     1627.58     74.29 o 
  -3  12  14       17.10       -8.95     38.41 o 
  -2  12  14     1882.57     1908.87     92.07 o 
  -1  12  14      629.78      615.73     67.24 o 
   0  12  14       18.57      -46.94     46.94 o 
   1  12  14      165.91      128.13     52.79 o 
   2  12  14     1588.81     1509.22    148.13 o 
   3  12  14       14.54        0.85     50.97 o 
   4  12  14        9.13       -8.91     52.34 o 
  -8  13  14      354.56      347.58    101.69 o 
  -7  13  14      233.62      185.25     64.20 o 
  -6  13  14      498.96      439.31     59.13 o 
  -5  13  14     2519.81     2636.07     87.64 o 
  -4  13  14        6.04       14.09     42.08 o 
  -3  13  14       22.33      100.10     51.91 o 
  -2  13  14      311.90      445.44     87.83 o 
  -1  13  14      803.98      679.62     71.73 o 
   0  13  14       85.26       52.08     51.75 o 
   1  13  14      517.98      491.75     67.41 o 
   2  13  14        4.25       52.55     58.42 o 
 -19   1  15      237.89      229.13     89.72 o 
 -18   1  15      273.66      330.72     70.66 o 
 -17   1  15      362.28      394.73     72.66 o 
 -16   1  15      148.09      180.08    128.78 o 
 -15   1  15     1585.86     1586.08    101.80 o 
 -14   1  15      388.66      413.45     61.34 o 
 -13   1  15      448.45      515.81     46.94 o 
 -12   1  15      430.62      461.94     58.95 o 
 -11   1  15     1039.19     1098.33     56.85 o 
 -10   1  15     4923.58     4920.37    103.07 o 
  -9   1  15       82.99      107.45     43.01 o 
  -8   1  15     1146.67     1250.09     54.59 o 
  -7   1  15     2144.12     2134.15     64.94 o 
  -6   1  15     5555.88     5574.75    125.27 o 
  -5   1  15      338.64      364.12     22.43 o 
  -4   1  15      989.04      934.09     31.92 o 
  -3   1  15      149.95      172.75     24.36 o 
  -2   1  15     2307.51     2410.14     47.39 o 
  -1   1  15       81.44       78.23     18.68 o 
   0   1  15      554.82      548.15     28.71 o 
   1   1  15      562.26      527.14     28.20 o 
   2   1  15     2597.55     2584.83     52.87 o 
   3   1  15      348.58      412.07     34.87 o 
   4   1  15     1574.93     1669.93     56.88 o 
   5   1  15     2188.39     2190.72     65.06 o 
   6   1  15      203.96      215.47     42.55 o 
   7   1  15      233.20      341.70     47.34 o 
   8   1  15       38.25        7.47     45.41 o 
   9   1  15       54.53       98.62     48.52 o 
  10   1  15      171.93      266.66     51.25 o 
  12   1  15        3.21       73.32     93.68 o 
 -19   2  15       85.23       78.34     84.85 o 
 -18   2  15      112.39      101.21     60.45 o 
 -17   2  15       92.61       14.50     65.63 o 
 -16   2  15      273.09      246.67     48.19 o 
 -15   2  15     1098.35     1007.40     66.10 o 
 -14   2  15        2.86       43.04     36.51 o 
 -13   2  15     1744.39     1882.35     73.43 o 
 -12   2  15     4114.90     4003.43    137.36 o 
 -11   2  15      643.42      611.48     52.30 o 
 -10   2  15      541.74      583.16     45.00 o 
  -9   2  15     2063.06     2183.24     70.77 o 
  -8   2  15      919.39      997.88     70.93 o 
  -7   2  15     1216.89     1275.43     57.85 o 
  -6   2  15     1438.94     1519.29     48.48 o 
  -5   2  15     8572.22     8588.87    131.85 o 
  -4   2  15      494.87      541.23     29.78 o 
  -3   2  15     2595.44     2585.74     53.70 o 
  -2   2  15      162.82      149.89     20.00 o 
  -1   2  15       81.99       90.53     19.63 o 
   0   2  15     1356.42     1328.86     38.65 o 
   1   2  15     7876.22     7896.29     94.53 o 
   2   2  15     1300.35     1179.00     44.26 o 
   3   2  15      331.58      325.31     37.03 o 
   4   2  15       26.33       49.60     35.79 o 
   5   2  15     1626.95     1693.21     70.81 o 
   6   2  15      285.36      302.07     45.56 o 
   7   2  15     1126.40     1090.50     74.69 o 
   8   2  15     2274.96     2173.33     83.76 o 
   9   2  15      577.63      484.65     56.63 o 
  10   2  15       49.45       78.48     52.40 o 
  11   2  15      417.74      559.71    106.08 o 
  12   2  15     2295.77     2314.31     99.15 o 
 -19   3  15     1800.61     1741.86    121.27 o 
 -18   3  15      255.10      237.00     54.01 o 
 -17   3  15     2195.28     2394.95    146.74 o 
 -16   3  15     1575.22     1587.68    103.57 o 
 -15   3  15       45.77       63.89     40.59 o 
 -14   3  15     2194.00     2001.82     81.49 o 
 -13   3  15     1025.61     1117.44     64.97 o 
 -12   3  15     2572.72     2650.86     84.69 o 
 -11   3  15      254.16      321.42     41.26 o 
 -10   3  15      164.37       78.84     32.64 o 
  -9   3  15     2066.98     2149.11     72.16 o 
  -8   3  15     2466.13     2558.86     76.83 o 
  -7   3  15      134.81      108.20     31.21 o 
  -6   3  15    17964.79    18007.83    213.47 o 
  -5   3  15      319.44      324.41     46.61 o 
  -4   3  15      134.16      199.52     26.99 o 
  -3   3  15     2000.10     2101.21     72.24 o 
  -2   3  15     8925.87     8868.88    110.15 o 
  -1   3  15       72.25       67.76     19.08 o 
   0   3  15     3264.77     3371.57     57.45 o 
   1   3  15     9169.80     8962.22    133.76 o 
   2   3  15     2494.06     2417.26     66.92 o 
   3   3  15      674.94      587.00     76.78 o 
   4   3  15     5120.05     4887.94    148.54 o 
   5   3  15       47.35       61.17     40.83 o 
   6   3  15     4800.09     4436.20    127.24 o 
   7   3  15     1104.21     1072.94    105.36 o 
   8   3  15     3256.89     3323.74    128.72 o 
   9   3  15      947.07      897.01     67.57 o 
  10   3  15      921.98      885.09     74.65 o 
  11   3  15      207.85       85.31     87.72 o 
 -19   4  15       64.83      -47.91    117.42 o 
 -18   4  15        3.33      -45.15     45.15 o 
 -17   4  15       67.95        6.03     46.92 o 
 -16   4  15     1374.13     1306.76     76.90 o 
 -15   4  15     2184.41     2186.64     88.60 o 
 -14   4  15      908.48      862.80     62.11 o 
 -13   4  15     3842.15     3550.38     99.73 o 
 -12   4  15     1960.02     1906.96     74.95 o 
 -11   4  15       87.85       58.17     34.33 o 
 -10   4  15      890.90      808.53     53.98 o 
  -9   4  15     3992.88     3827.04     94.77 o 
  -8   4  15       11.02      -18.92     26.67 o 
  -7   4  15     1344.18     1275.27     58.41 o 
  -6   4  15      171.72      159.47     26.84 o 
  -5   4  15     4136.99     4297.91     80.47 o 
  -4   4  15      506.99      465.41     33.83 o 
  -3   4  15     2225.13     2052.87     82.88 o 
  -2   4  15     1122.45     1256.33     51.71 o 
  -1   4  15     1447.71     1435.88     61.43 o 
   0   4  15      291.09      326.83     39.31 o 
   1   4  15    14465.25    14580.07    220.62 o 
   2   4  15      150.49      121.37     36.91 o 
   3   4  15      841.64      714.62     53.71 o 
   4   4  15      674.40      668.46     55.09 o 
   5   4  15     1177.54     1120.69     66.68 o 
   6   4  15      632.04      600.40     76.18 o 
   7   4  15     1426.71     1331.28     75.48 o 
   8   4  15     3095.15     3261.64    164.89 o 
   9   4  15     2155.91     2201.52    189.24 o 
  10   4  15        7.85        5.23     60.16 o 
  11   4  15      516.47      511.13    212.87 o 
 -18   5  15       47.43        9.20     57.13 o 
 -17   5  15      174.04       99.67     59.60 o 
 -16   5  15       13.17       95.35     47.09 o 
 -15   5  15     1347.28     1460.85     80.24 o 
 -14   5  15        1.12       49.77     42.04 o 
 -13   5  15     1165.41     1121.25     84.00 o 
 -12   5  15     1321.80     1326.62     71.66 o 
 -11   5  15     1578.43     1568.55    101.42 o 
 -10   5  15     2528.34     2428.86    116.02 o 
  -9   5  15       71.51       79.54     35.13 o 
  -8   5  15      881.57      882.32     59.83 o 
  -7   5  15     1682.51     1724.14     65.62 o 
  -6   5  15     2344.41     2359.21     79.98 o 
  -5   5  15      186.06      119.31     49.01 o 
  -4   5  15     2472.55     2301.62     64.11 o 
  -3   5  15      747.99      768.26     43.75 o 
  -2   5  15     5094.03     5132.62     95.92 o 
  -1   5  15        6.58       -1.96     31.22 o 
   0   5  15     1648.19     1484.75     64.62 o 
   1   5  15      280.77      335.65     43.63 o 
   2   5  15     1575.03     1554.22     87.19 o 
   3   5  15       46.17       28.11     44.32 o 
   4   5  15     4233.22     4294.71    237.50 o 
   5   5  15     2150.93     2134.62    105.00 o 
   6   5  15      297.66      304.48     60.85 o 
   7   5  15       10.27      -19.69     55.18 o 
   8   5  15      126.95      186.57     65.63 o 
   9   5  15      375.06      370.79     72.67 o 
  10   5  15      243.29      283.46     74.28 o 
  11   5  15     1403.06     1721.15    115.56 o 
 -18   6  15        5.67      -23.90     50.01 o 
 -17   6  15       63.26       11.13     96.92 o 
 -16   6  15       60.66       63.80     49.02 o 
 -15   6  15      146.77      132.33     48.99 o 
 -14   6  15       15.74       82.85     43.90 o 
 -13   6  15       40.29       59.56     41.67 o 
 -12   6  15      180.40      151.09     41.70 o 
 -11   6  15       64.50       88.42     39.05 o 
 -10   6  15        0.86        5.96     34.51 o 
  -9   6  15       77.90      101.52     35.67 o 
  -8   6  15      306.41      355.97     42.19 o 
  -7   6  15      200.68      218.88     51.46 o 
  -6   6  15       39.40       41.90     31.34 o 
  -5   6  15      304.62      343.00     35.39 o 
  -4   6  15       14.05        0.95     26.65 o 
  -3   6  15      233.10      237.46     33.25 o 
  -2   6  15      205.90      224.72     33.39 o 
  -1   6  15        4.06        6.32     28.37 o 
   0   6  15      261.39      343.17     44.03 o 
   1   6  15       10.64        1.09     34.64 o 
   2   6  15      658.42      561.31     64.56 o 
   3   6  15      450.65      423.26    111.62 o 
   4   6  15        5.06       13.21     47.50 o 
   5   6  15      269.37      233.93     61.21 o 
   6   6  15       17.99      -18.36     52.81 o 
   7   6  15        1.60       82.35     56.59 o 
   8   6  15      176.06       31.87     61.02 o 
   9   6  15      129.06       90.14     51.76 o 
  10   6  15       58.03       92.70     54.31 o 
 -17   7  15       42.22      -13.64     49.15 o 
 -16   7  15        2.10      -25.19     47.52 o 
 -15   7  15     1868.76     1697.51     89.59 o 
 -14   7  15      326.28      360.82     54.39 o 
 -13   7  15      698.41      569.27     59.20 o 
 -12   7  15      161.12      113.51     70.58 o 
 -11   7  15      420.85      529.25     53.69 o 
 -10   7  15     2390.40     2119.64    104.32 o 
  -9   7  15       22.31       17.17     47.34 o 
  -8   7  15      484.05      482.09     60.34 o 
  -7   7  15       33.27       52.76     46.90 o 
  -6   7  15      114.61       90.41     31.48 o 
  -5   7  15     1611.26     1679.24     61.17 o 
  -4   7  15      283.93      291.41     37.97 o 
  -3   7  15      191.93      197.01     35.92 o 
  -2   7  15     1495.81     1462.08     59.52 o 
  -1   7  15        1.84      -33.57     33.57 o 
   0   7  15      125.44      142.59     36.12 o 
   1   7  15     1301.32     1352.30     73.22 o 
   2   7  15      989.16      954.91     80.03 o 
   3   7  15       43.71       68.41     50.13 o 
   4   7  15     1230.62     1037.88    101.07 o 
   5   7  15     1766.30     1762.51    116.22 o 
   6   7  15       22.80      152.48     61.50 o 
   7   7  15       21.01      -26.55    124.40 o 
   8   7  15      471.81      621.02    147.13 o 
   9   7  15      428.83      465.31     78.95 o 
 -16   8  15      615.37      711.77     70.95 o 
 -15   8  15      161.69      111.99     50.17 o 
 -14   8  15       11.22        8.51     52.99 o 
 -13   8  15     1243.87     1105.11     87.58 o 
 -12   8  15      835.73      819.74    102.27 o 
 -11   8  15        6.16       41.42     51.32 o 
 -10   8  15      432.66      554.14     67.72 o 
  -9   8  15     3831.81     3497.30    125.18 o 
  -8   8  15       12.43       48.00     48.11 o 
  -7   8  15     2640.36     2679.02     89.80 o 
  -6   8  15     1338.67     1342.31     60.75 o 
  -5   8  15     2245.35     2193.89     70.01 o 
  -4   8  15      258.53      221.46     36.89 o 
  -3   8  15     3660.03     3342.04     90.09 o 
  -2   8  15      296.93      308.58     40.45 o 
  -1   8  15     2215.61     2110.49     71.37 o 
   0   8  15       66.39       77.57     34.97 o 
   1   8  15     5716.77     5733.29    132.48 o 
   2   8  15      188.88      160.10     58.42 o 
   3   8  15      329.65      421.75     84.68 o 
   4   8  15        9.39       35.09     56.83 o 
   5   8  15      180.41      142.83     64.98 o 
   6   8  15       85.69       67.16     62.37 o 
   7   8  15       68.09      -30.45     58.29 o 
   8   8  15     1096.39      981.97    271.22 o 
   9   8  15      353.53      640.08    111.99 o 
 -15   9  15       25.13       28.00     59.44 o 
 -14   9  15     2036.10     2058.61    253.80 o 
 -13   9  15      662.71      695.24     80.55 o 
 -12   9  15     1196.36     1039.55     87.27 o 
 -11   9  15      150.74      123.19     58.39 o 
 -10   9  15       50.89       50.90     52.66 o 
  -9   9  15     1783.83     1627.25     99.85 o 
  -8   9  15      732.53      649.74     58.49 o 
  -7   9  15      317.14      296.11     48.03 o 
  -6   9  15    11479.44    11204.27    192.32 o 
  -5   9  15        4.66       31.58     36.00 o 
  -4   9  15      691.24      658.80     49.78 o 
  -3   9  15     1481.95     1384.11     65.64 o 
  -2   9  15     4729.66     4798.75    118.17 o 
  -1   9  15       17.69      -33.14     33.14 o 
   0   9  15     1606.71     1618.07     70.99 o 
   1   9  15     3099.05     2921.44    111.60 o 
   2   9  15      673.22      703.35     62.06 o 
   3   9  15        4.89       39.86     56.09 o 
   4   9  15     1022.63      948.72     94.16 o 
   5   9  15       16.07       58.16     59.81 o 
   6   9  15      549.48      562.64     80.06 o 
   7   9  15      291.06      371.33     77.74 o 
   8   9  15     1873.90     1969.98    127.55 o 
 -14  10  15      372.46      353.96    105.63 o 
 -13  10  15     2031.18     2374.04    194.81 o 
 -12  10  15     1720.94     1715.84    248.97 o 
 -11  10  15       36.24        3.22     53.38 o 
 -10  10  15      235.72      202.93     49.39 o 
  -9  10  15      939.57      994.42     68.42 o 
  -8  10  15       46.89       66.67     43.48 o 
  -7  10  15      810.99      884.44     67.13 o 
  -6  10  15      347.48      350.33     52.03 o 
  -5  10  15     3674.38     3278.06     88.88 o 
  -4  10  15      194.80      184.28     40.63 o 
  -3  10  15     1659.18     1601.34     76.23 o 
  -2  10  15      121.32      135.39     41.20 o 
  -1  10  15      221.68      221.43     42.56 o 
   0  10  15      128.32      156.42     61.08 o 
   1  10  15     5715.10     5736.96    140.37 o 
   2  10  15        7.34       -7.94     45.74 o 
   3  10  15        2.49       -8.30     46.23 o 
   4  10  15       91.53       69.90     64.96 o 
   5  10  15     1137.04      951.63    105.82 o 
   6  10  15      205.33      243.61     76.69 o 
 -12  11  15      928.88      899.62     73.00 o 
 -11  11  15      597.46      636.72     63.24 o 
 -10  11  15     1760.71     2039.38     90.44 o 
  -9  11  15        4.92      -38.58     45.01 o 
  -8  11  15      377.76      380.32     57.25 o 
  -7  11  15      279.33      185.06     48.92 o 
  -6  11  15     1182.52     1094.05     71.37 o 
  -5  11  15       15.07      -20.34     39.06 o 
  -4  11  15      592.57      485.96     54.01 o 
  -3  11  15        1.29       -7.82     38.61 o 
  -2  11  15     1352.33     1471.07     72.44 o 
  -1  11  15        7.83      -29.08     54.24 o 
   0  11  15      125.75       -3.13     49.50 o 
   1  11  15       34.44       99.33     53.46 o 
   2  11  15      588.07      566.75     64.16 o 
   3  11  15        3.88       -9.37     51.34 o 
   4  11  15     3893.55     3959.51    127.48 o 
   5  11  15     1027.64     1029.39     82.55 o 
 -10  12  15        8.54       18.72     48.94 o 
  -9  12  15      111.05      169.47     81.50 o 
  -8  12  15      737.16      680.50     66.18 o 
  -7  12  15        7.76      -12.61     47.38 o 
  -6  12  15       38.16       53.29     47.85 o 
  -5  12  15      545.84      527.25     54.20 o 
  -4  12  15       21.57       22.68     39.61 o 
  -3  12  15        9.88        5.82     41.61 o 
  -2  12  15       21.45      -24.70     47.71 o 
  -1  12  15      243.24      277.70     58.45 o 
   0  12  15       76.50      170.96     56.63 o 
   1  12  15      148.66      129.63     55.82 o 
   2  12  15       47.55       82.64     55.41 o 
   3  12  15       15.47      -51.48     51.48 o 
  -7  13  15       64.13       72.75     51.62 o 
  -6  13  15       17.58       13.33     48.83 o 
  -5  13  15      263.12      348.41     59.35 o 
  -4  13  15      158.68      249.10     50.37 o 
  -3  13  15      413.63      346.28     61.35 o 
  -2  13  15      204.07      161.96     58.22 o 
  -1  13  15        1.23       37.86     55.34 o 
   0  13  15        2.20      -78.63     90.32 o 
 -19   0  16      523.62      173.18    103.29 o 
 -18   0  16      639.25      552.85    117.98 o 
 -17   0  16     1968.02     2091.69    162.92 o 
 -16   0  16      366.70      349.84     94.12 o 
 -15   0  16     1301.04     1221.19    131.52 o 
 -14   0  16    10693.72    10158.88    325.24 o 
 -13   0  16       95.82      154.21     70.03 o 
 -12   0  16     1157.90     1133.13    115.68 o 
 -11   0  16       10.73       34.11     57.89 o 
 -10   0  16     6513.06     6392.35    228.06 o 
  -9   0  16     1598.30     1622.79    115.04 o 
  -8   0  16     7505.46     7109.00    234.89 o 
  -7   0  16      561.12      549.19     46.40 o 
  -6   0  16     9697.60    10054.51    187.64 o 
  -5   0  16      901.85      935.34     51.99 o 
  -4   0  16      104.15      146.02     28.85 o 
  -3   0  16       35.59       63.34     43.11 o 
  -2   0  16     4487.00     4350.09     93.97 o 
  -1   0  16      254.05      272.36     33.66 o 
   0   0  16    28589.64    28615.67    360.92 o 
   1   0  16     1405.54     1322.95     58.82 o 
   2   0  16      702.95      696.10     51.56 o 
   3   0  16     2153.57     1914.94     87.92 o 
   4   0  16      921.41      957.07     69.57 o 
   5   0  16     1166.92     1201.52     90.77 o 
   6   0  16      400.68      472.18    121.47 o 
   7   0  16     8361.07     8435.70    193.65 o 
   8   0  16      548.73      751.68    106.63 o 
   9   0  16      863.87     1023.53    122.59 o 
  10   0  16       15.17      133.62     83.55 o 
  11   0  16       71.53      -74.22     74.22 o 
 -19   1  16      185.65      251.57    137.49 o 
 -18   1  16      625.37      552.98     83.18 o 
 -17   1  16     1751.51     1743.58    116.84 o 
 -16   1  16      992.40      952.63     88.81 o 
 -15   1  16      149.47       80.51     53.17 o 
 -14   1  16     1261.81     1340.94     92.88 o 
 -13   1  16      942.70     1017.58    148.06 o 
 -12   1  16       44.10       30.78     42.79 o 
 -11   1  16     4573.55     4502.63    101.97 o 
 -10   1  16       21.86       34.45     30.09 o 
  -9   1  16     5995.40     6189.56    118.45 o 
  -8   1  16      427.21      396.85     56.63 o 
  -7   1  16     3812.21     3623.39     87.17 o 
  -6   1  16       32.96       57.58     27.52 o 
  -5   1  16      558.72      581.20     30.18 o 
  -4   1  16     1192.61     1170.33     36.66 o 
  -3   1  16    12238.82    12473.77    142.99 o 
  -2   1  16     1146.70     1089.64     39.12 o 
  -1   1  16     1895.23     1921.56     45.83 o 
   0   1  16       76.98       62.30     20.30 o 
   1   1  16      504.16      556.07     30.33 o 
   2   1  16     2501.02     2472.89     58.71 o 
   3   1  16      797.10      838.53     45.63 o 
   4   1  16     5493.54     5456.33    101.00 o 
   5   1  16      400.99      321.16     44.83 o 
   6   1  16      536.90      609.87     53.98 o 
   7   1  16     3342.56     3473.46    102.38 o 
   8   1  16       88.18      134.61     43.59 o 
   9   1  16      553.67      589.30     59.05 o 
  10   1  16      510.66      526.02    145.67 o 
  11   1  16       29.49       78.45     93.65 o 
 -19   2  16        0.57       48.47     64.58 o 
 -18   2  16     1128.01     1089.35    103.02 o 
 -17   2  16        6.80       33.36     59.24 o 
 -16   2  16       24.72      114.08     62.37 o 
 -15   2  16      517.93      521.97     72.55 o 
 -14   2  16       29.77       45.08     39.87 o 
 -13   2  16      373.40      442.67     47.87 o 
 -12   2  16       62.54       45.82     33.85 o 
 -11   2  16      233.38      239.19     37.55 o 
 -10   2  16     2702.26     2740.67     83.33 o 
  -9   2  16     1397.27     1367.65     61.89 o 
  -8   2  16      239.71      209.75     34.30 o 
  -7   2  16     1088.20      987.30     53.27 o 
  -6   2  16     2081.80     2103.25     70.54 o 
  -5   2  16     3014.90     3034.26     66.22 o 
  -4   2  16     7270.77     7264.95     97.22 o 
  -3   2  16     2043.58     2082.28     48.48 o 
  -2   2  16      959.91      950.42     35.75 o 
  -1   2  16     2564.34     2507.32     51.24 o 
   0   2  16      192.28      239.21     23.81 o 
   1   2  16        6.17      -14.14     18.96 o 
   2   2  16       82.18      129.21     30.66 o 
   3   2  16       57.10       45.40     34.14 o 
   4   2  16     2892.01     2778.11    112.53 o 
   5   2  16      320.81      309.85     45.24 o 
   6   2  16      292.93      322.67     47.60 o 
   7   2  16       29.13       59.21     53.38 o 
   8   2  16      104.98       85.19     55.93 o 
   9   2  16        2.09       66.14     46.59 o 
  10   2  16     1164.71     1411.82     83.56 o 
  11   2  16     1966.40     2166.83    111.47 o 
 -18   3  16       83.53      -51.40     59.25 o 
 -17   3  16      491.23      496.84     78.85 o 
 -16   3  16       26.36        9.20     43.89 o 
 -15   3  16       31.15       18.24     40.35 o 
 -14   3  16       15.65      112.09     41.43 o 
 -13   3  16        4.67       60.50     36.96 o 
 -12   3  16        7.00       31.13     34.76 o 
 -11   3  16       44.77      -19.07     31.99 o 
 -10   3  16      568.03      552.01     48.38 o 
  -9   3  16        8.55       -9.11     29.18 o 
  -8   3  16      798.16      859.11     53.21 o 
  -7   3  16      348.60      320.60     39.30 o 
  -6   3  16       51.51       66.45     29.79 o 
  -5   3  16      390.05      393.16     33.05 o 
  -4   3  16      193.50      181.09     27.20 o 
  -3   3  16      192.12      169.26     25.11 o 
  -2   3  16       18.81        2.88     19.81 o 
  -1   3  16       49.55       52.01     19.82 o 
   0   3  16       17.90       37.57     27.05 o 
   1   3  16      549.23      488.96     45.54 o 
   2   3  16        1.79       -2.79     27.99 o 
   3   3  16       76.43       55.05     37.06 o 
   4   3  16      153.30      109.07     38.35 o 
   5   3  16        3.01        2.60     38.38 o 
   6   3  16      116.51      115.30     43.50 o 
   7   3  16       13.21      -12.82     50.30 o 
   8   3  16      833.26      826.15     71.89 o 
   9   3  16       99.09      163.38     50.76 o 
  10   3  16       62.55      -47.33     47.33 o 
  11   3  16       47.10      106.94     51.91 o 
 -18   4  16      421.46      463.54     68.88 o 
 -17   4  16      279.89      298.66     55.23 o 
 -16   4  16      245.81      297.60     53.50 o 
 -15   4  16      392.15      356.72     52.05 o 
 -14   4  16      263.78      259.31     47.47 o 
 -13   4  16       65.18      105.70     40.61 o 
 -12   4  16        2.24      -12.48     43.67 o 
 -11   4  16      857.47      867.06     70.11 o 
 -10   4  16     5050.65     4772.86    110.59 o 
  -9   4  16      266.60      243.72     38.69 o 
  -8   4  16      272.03      290.88     40.47 o 
  -7   4  16        0.39      -13.44     28.29 o 
  -6   4  16       25.73       73.63     30.21 o 
  -5   4  16      215.24      194.95     28.99 o 
  -4   4  16     4886.97     4915.05     80.18 o 
  -3   4  16     5693.03     5610.30    101.07 o 
  -2   4  16      680.44      722.60     44.22 o 
  -1   4  16      239.15      341.53     55.07 o 
   0   4  16      427.98      449.92     81.70 o 
   1   4  16     2218.63     2204.51     80.99 o 
   2   4  16       63.12       22.80     42.00 o 
   3   4  16     2501.37     2500.93    106.74 o 
   4   4  16     1045.79      952.46     63.53 o 
   5   4  16      390.26      347.77     49.58 o 
   6   4  16      115.28       93.36     44.71 o 
   7   4  16       37.66       73.10     55.79 o 
   8   4  16      393.04      416.98     71.49 o 
   9   4  16       38.40      119.16    107.41 o 
  10   4  16        6.41      -36.14     96.94 o 
 -18   5  16        4.10        0.49     51.23 o 
 -17   5  16      809.05      799.05     70.67 o 
 -16   5  16      391.70      439.86     59.22 o 
 -15   5  16      123.29      145.05     46.53 o 
 -14   5  16      578.62      568.34     56.19 o 
 -13   5  16      382.87      395.98     54.24 o 
 -12   5  16        9.16        1.68     35.98 o 
 -11   5  16      934.01      851.77     67.12 o 
 -10   5  16      287.24      205.30     41.59 o 
  -9   5  16     1839.07     1873.98     74.60 o 
  -8   5  16       80.88       36.54     34.71 o 
  -7   5  16     6395.35     6431.15    125.94 o 
  -6   5  16      506.07      462.53     93.37 o 
  -5   5  16      308.96      305.77     41.24 o 
  -4   5  16     1183.95     1190.19     71.43 o 
  -3   5  16     6803.85     7056.91    179.06 o 
  -2   5  16       76.25       82.52     29.97 o 
  -1   5  16      279.57      400.12     44.63 o 
   0   5  16      242.57      263.12     56.12 o 
   1   5  16     1125.91     1189.25    111.05 o 
   2   5  16       71.60      113.91     50.25 o 
   3   5  16      308.97      377.69     62.38 o 
   4   5  16     3711.25     3807.20    143.10 o 
   5   5  16      914.86     1109.25     98.60 o 
   6   5  16      698.82      708.94     80.19 o 
   7   5  16     1575.40     1633.60    102.78 o 
   8   5  16      246.97      196.72     97.06 o 
   9   5  16        1.38      -38.64     58.50 o 
  10   5  16     1208.13     1202.67    100.40 o 
 -17   6  16      248.32      266.68     57.91 o 
 -16   6  16       72.48      116.09     51.57 o 
 -15   6  16      796.90      871.72     68.27 o 
 -14   6  16     4853.58     4705.17    123.67 o 
 -13   6  16      368.48      407.37     52.42 o 
 -12   6  16     1405.67     1611.26     79.98 o 
 -11   6  16       21.11      -13.52     35.39 o 
 -10   6  16     3164.51     3146.91     94.83 o 
  -9   6  16       70.18       79.99     37.11 o 
  -8   6  16    10017.37     9826.45    211.36 o 
  -7   6  16       87.64       51.28     83.70 o 
  -6   6  16     5151.48     4918.30    138.98 o 
  -5   6  16      338.77      330.96     36.54 o 
  -4   6  16       56.84       57.34     30.05 o 
  -3   6  16       25.40       47.48     29.83 o 
  -2   6  16     1974.69     2021.09     67.65 o 
  -1   6  16     2444.55     2410.65     74.56 o 
   0   6  16    10416.87    10446.99    183.94 o 
   1   6  16     3064.65     3298.93    104.79 o 
   2   6  16       52.75       31.75     64.86 o 
   3   6  16       21.64       63.19     54.67 o 
   4   6  16     1440.67     1459.11     96.99 o 
   5   6  16      222.81      189.47     61.71 o 
   6   6  16      304.67      396.01     70.52 o 
   7   6  16     3066.93     3005.19    132.91 o 
   8   6  16       19.82        8.34     59.72 o 
   9   6  16       11.32       57.93     67.19 o 
 -16   7  16      875.52      953.05    101.82 o 
 -15   7  16       28.54       25.06     47.26 o 
 -14   7  16      692.26      767.48     67.61 o 
 -13   7  16     1574.08     1450.34     92.03 o 
 -12   7  16       67.02       99.33     42.92 o 
 -11   7  16     2006.65     2136.19    102.23 o 
 -10   7  16      553.95      532.17     68.49 o 
  -9   7  16     3513.67     3437.60    124.10 o 
  -8   7  16        0.50       25.41     46.79 o 
  -7   7  16     3088.62     3096.74    124.35 o 
  -6   7  16       79.59       91.35     38.87 o 
  -5   7  16       22.59       24.82     31.88 o 
  -4   7  16      682.29      623.91     48.06 o 
  -3   7  16     5783.35     5839.54    110.88 o 
  -2   7  16       35.27       31.31     32.78 o 
  -1   7  16     1425.05     1452.69     64.29 o 
   0   7  16      100.62      125.72     39.28 o 
   1   7  16      578.66      633.49     72.15 o 
   2   7  16       14.89      -43.82     46.26 o 
   3   7  16     1871.58     1821.87    195.64 o 
   4   7  16     5454.21     5248.76    275.72 o 
   5   7  16      432.77      498.80    103.70 o 
   6   7  16      281.51      317.32    127.22 o 
   7   7  16     1613.31     1726.46    116.09 o 
   8   7  16       21.17      -56.24     56.24 o 
   9   7  16       22.05      -95.22    112.18 o 
 -16   8  16        7.73      -24.34     48.75 o 
 -15   8  16        9.68       59.95     59.85 o 
 -14   8  16      542.81      537.76     87.26 o 
 -13   8  16      245.33      248.09     66.39 o 
 -12   8  16      155.71      170.92     95.39 o 
 -11   8  16      297.42      373.93     65.36 o 
 -10   8  16     5106.43     4739.44    150.27 o 
  -9   8  16       54.88       29.21     58.14 o 
  -8   8  16      120.04       81.83     50.20 o 
  -7   8  16       16.51      -36.14     36.14 o 
  -6   8  16      732.54      759.83     79.10 o 
  -5   8  16     1925.17     1913.49     74.95 o 
  -4   8  16     3476.73     3541.12     95.23 o 
  -3   8  16     1093.03     1011.55     56.98 o 
  -2   8  16       82.62       76.93     34.43 o 
  -1   8  16     1174.01     1054.05     59.00 o 
   0   8  16      989.80      883.02     56.46 o 
   1   8  16       74.40      -16.28     39.76 o 
   2   8  16     1362.04     1227.82     92.47 o 
   3   8  16        6.47      -39.63     51.75 o 
   4   8  16     2621.18     2552.53    122.98 o 
   5   8  16      365.19      360.77     71.88 o 
   6   8  16       77.11      -21.24     88.60 o 
   7   8  16       41.91       15.72     64.09 o 
   8   8  16       23.39       54.14    108.67 o 
 -15   9  16      326.09      437.05    110.10 o 
 -14   9  16       63.59       50.87     62.55 o 
 -13   9  16       25.84       79.22     60.49 o 
 -12   9  16        6.53      -42.95     89.92 o 
 -11   9  16      124.77      128.72     62.01 o 
 -10   9  16       89.60       53.85     53.20 o 
  -9   9  16     1283.41     1187.31     74.97 o 
  -8   9  16      118.60       25.12     42.18 o 
  -7   9  16      115.78       52.46     43.63 o 
  -6   9  16      330.76      303.95     52.23 o 
  -5   9  16      332.21      313.48     44.01 o 
  -4   9  16        5.81       -4.28     36.04 o 
  -3   9  16      277.51      302.18     42.57 o 
  -2   9  16      704.66      666.91     59.27 o 
  -1   9  16       31.62       28.66     37.46 o 
   0   9  16      320.28      341.94     54.66 o 
   1   9  16       41.55       66.41     48.32 o 
   2   9  16      172.09      215.68     73.25 o 
   3   9  16       71.13       70.44    105.23 o 
   4   9  16      383.44      342.48     73.40 o 
   5   9  16        0.09      -24.39     60.22 o 
   6   9  16      536.64      505.12     81.88 o 
   7   9  16      301.29      308.96     81.08 o 
 -13  10  16       81.63      106.83     61.75 o 
 -12  10  16      372.06      498.92     74.32 o 
 -11  10  16       88.71       61.46     57.45 o 
 -10  10  16      986.34     1027.45     74.06 o 
  -9  10  16      548.24      500.00     58.21 o 
  -8  10  16     1229.69     1074.26     71.99 o 
  -7  10  16       97.14      103.37     48.06 o 
  -6  10  16        4.87       20.86     42.54 o 
  -5  10  16       99.80       60.13     53.64 o 
  -4  10  16      898.03      978.81     61.24 o 
  -3  10  16      405.97      409.11     49.22 o 
  -2  10  16       27.09       -9.91     38.20 o 
  -1  10  16       45.20       32.39     39.21 o 
   0  10  16      152.28      139.92     49.91 o 
   1  10  16      300.10      336.86     56.19 o 
   2  10  16      126.22      102.07     51.90 o 
   3  10  16      980.80     1100.98    102.50 o 
   4  10  16     1349.24     1250.23    104.79 o 
   5  10  16      155.74       49.18    142.13 o 
 -12  11  16        1.97       55.76     70.22 o 
 -11  11  16     1004.84      909.52     72.67 o 
 -10  11  16       41.14      -10.89     44.33 o 
  -9  11  16      455.55      487.30     62.05 o 
  -8  11  16       95.78       82.55     50.37 o 
  -7  11  16      735.35      664.83     65.57 o 
  -6  11  16       12.46       -1.40     45.70 o 
  -5  11  16      208.51      218.38     45.13 o 
  -4  11  16       66.68       44.54     42.16 o 
  -3  11  16     1191.49     1175.81     81.30 o 
  -2  11  16       22.40      -24.45     40.18 o 
  -1  11  16      973.29      860.60     71.10 o 
   0  11  16       26.21        7.43     50.83 o 
   1  11  16       35.87       32.77     51.98 o 
   2  11  16       39.12       14.33    100.05 o 
   3  11  16      127.21      114.33     56.31 o 
   4  11  16      264.10      207.75     61.25 o 
  -9  12  16        2.05       -7.73     50.61 o 
  -8  12  16     1268.24     1475.21     86.33 o 
  -7  12  16        2.98       35.57     49.11 o 
  -6  12  16     1667.57     1840.86     93.02 o 
  -5  12  16      151.13       91.46     52.06 o 
  -4  12  16       99.74       48.25     43.02 o 
  -3  12  16       48.14       36.17     43.82 o 
  -2  12  16      387.42      390.18     61.44 o 
  -1  12  16        0.63      -49.54     49.54 o 
   0  12  16     3930.14     3633.30    121.62 o 
   1  12  16     1481.16     1793.54     98.54 o 
 -18   1  17      400.85      442.95     78.15 o 
 -17   1  17      446.32      330.22     71.18 o 
 -16   1  17       48.89       69.46     60.30 o 
 -15   1  17      177.72       75.54     54.03 o 
 -14   1  17      229.61      153.25     85.34 o 
 -13   1  17      137.46       55.71     68.58 o 
 -12   1  17      624.71      733.89     75.03 o 
 -11   1  17       47.36       64.20     45.54 o 
 -10   1  17      313.54      293.75     51.27 o 
  -9   1  17      755.38      763.32     49.61 o 
  -8   1  17      247.95      224.55     36.11 o 
  -7   1  17      317.70      302.27     38.27 o 
  -6   1  17      105.86      137.00     32.64 o 
  -5   1  17        1.92       -5.61     24.53 o 
  -4   1  17     8664.70     8653.43    110.68 o 
  -3   1  17      779.90      774.07     31.43 o 
  -2   1  17        9.79       31.60     20.57 o 
  -1   1  17      403.64      426.01     34.11 o 
   0   1  17      957.83      959.66     38.27 o 
   1   1  17        4.32        0.95     21.37 o 
   2   1  17      520.05      529.54     39.85 o 
   3   1  17     2325.35     2175.96     66.04 o 
   4   1  17      180.39      188.77     41.98 o 
   5   1  17      270.36      287.82     46.90 o 
   6   1  17      253.95      291.06     47.59 o 
   7   1  17      314.52      334.23     51.96 o 
   8   1  17      302.30      431.91     89.47 o 
   9   1  17      977.72      995.20    101.06 o 
  10   1  17      425.03      217.24    229.75 o 
 -18   2  17       62.18       22.82     86.31 o 
 -17   2  17      108.92       12.65     56.61 o 
 -16   2  17      359.88      209.71     66.95 o 
 -15   2  17     1010.96     1062.40     93.63 o 
 -14   2  17      176.79      154.90     57.29 o 
 -13   2  17     1168.43     1124.36     89.16 o 
 -12   2  17       13.68      -32.47     32.47 o 
 -11   2  17     3820.09     3909.12    102.25 o 
 -10   2  17      340.45      378.14     59.37 o 
  -9   2  17      104.58      136.99     34.66 o 
  -8   2  17       98.73       92.19     31.79 o 
  -7   2  17     3826.17     3798.09     93.37 o 
  -6   2  17        0.60      -19.51     28.24 o 
  -5   2  17     5502.55     5419.08     93.96 o 
  -4   2  17      239.74      234.23     26.83 o 
  -3   2  17     5133.05     5135.17     75.25 o 
  -2   2  17       50.98       44.14     20.47 o 
  -1   2  17     1257.52     1305.23     41.43 o 
   0   2  17     3095.22     3190.79     59.79 o 
   1   2  17     1409.63     1349.54     63.38 o 
   2   2  17     2125.05     2227.37     78.53 o 
   3   2  17     7268.53     6859.97    171.75 o 
   4   2  17      172.78      176.58     42.47 o 
   5   2  17      168.37      144.94     43.20 o 
   6   2  17      181.26      198.98     47.61 o 
   7   2  17       60.22      102.14     47.52 o 
   8   2  17        4.25       59.11     55.57 o 
   9   2  17       25.56      -17.29     45.26 o 
  10   2  17     2327.98     2550.09    100.89 o 
 -18   3  17      981.32     1028.62    194.35 o 
 -17   3  17       25.94        4.90     59.51 o 
 -16   3  17      202.06      199.24     90.12 o 
 -15   3  17      794.47      863.57    106.12 o 
 -14   3  17     3911.52     3935.61    119.22 o 
 -13   3  17     1990.98     2001.56     84.23 o 
 -12   3  17       32.32       11.82     34.47 o 
 -11   3  17       24.40       44.44     36.19 o 
 -10   3  17     2814.38     2777.19     86.98 o 
  -9   3  17     1141.45     1133.33     61.27 o 
  -8   3  17     8386.21     8067.39    145.50 o 
  -7   3  17      174.11      138.41     35.09 o 
  -6   3  17     3583.43     3702.82     93.56 o 
  -5   3  17     4155.12     4302.26     83.17 o 
  -4   3  17     3152.95     3173.97     98.48 o 
  -3   3  17      144.91       99.89     24.82 o 
  -2   3  17     4652.41     4545.01     76.13 o 
  -1   3  17     1237.57     1228.14     56.31 o 
   0   3  17     9263.84     9193.59    139.99 o 
   1   3  17      662.92      703.80     47.49 o 
   2   3  17       27.01        0.84     35.18 o 
   3   3  17     2392.32     2408.19     85.93 o 
   4   3  17      148.83      110.31     42.93 o 
   5   3  17      554.06      507.54     55.47 o 
   6   3  17     3638.75     3599.15    108.67 o 
   7   3  17     6649.20     6786.60    150.89 o 
   8   3  17       19.70       19.97     68.42 o 
   9   3  17      482.50      530.83     62.19 o 
  10   3  17       63.96       43.41     47.67 o 
 -18   4  17     1223.69     1458.33    127.42 o 
 -17   4  17      855.88      812.38     71.59 o 
 -16   4  17        0.51       62.24     46.38 o 
 -15   4  17      834.68      697.45     87.35 o 
 -14   4  17       11.72       -0.16     39.80 o 
 -13   4  17      515.96      455.91     52.31 o 
 -12   4  17       14.66      -34.29     34.29 o 
 -11   4  17     6650.23     6651.51    137.92 o 
 -10   4  17      591.63      583.78     78.36 o 
  -9   4  17      242.20      312.72     42.85 o 
  -8   4  17       18.01       51.79     33.63 o 
  -7   4  17     2853.71     2837.17    112.48 o 
  -6   4  17        1.93       -6.67     44.17 o 
  -5   4  17     2601.75     2723.82     68.57 o 
  -4   4  17      536.48      541.02     40.93 o 
  -3   4  17     2507.16     2647.31     71.49 o 
  -2   4  17        4.96       -3.31     27.20 o 
  -1   4  17     2595.94     2435.73     81.05 o 
   0   4  17     3196.54     3074.59     93.59 o 
   1   4  17       14.45       -7.51     41.32 o 
   2   4  17     5845.25     5712.56    155.60 o 
   3   4  17     3134.89     3081.83    120.24 o 
   4   4  17      813.18      776.92     77.33 o 
   5   4  17      736.65      778.81     77.56 o 
   6   4  17     1072.49     1175.25     91.86 o 
   7   4  17       43.96      111.01     58.37 o 
   8   4  17      174.25      121.22     63.82 o 
   9   4  17        4.96      113.80     72.07 o 
 -17   5  17      261.92      200.13     57.21 o 
 -16   5  17       36.26      -33.61     45.36 o 
 -15   5  17       54.84       38.67     43.49 o 
 -14   5  17       82.24       75.69     53.30 o 
 -13   5  17       45.89       -0.10     40.87 o 
 -12   5  17     1886.75     1927.36     81.55 o 
 -11   5  17      970.86      848.17     61.53 o 
 -10   5  17      125.99      138.68     41.40 o 
  -9   5  17      197.19      156.43     40.82 o 
  -8   5  17      283.67      213.98     40.01 o 
  -7   5  17       44.40       50.49     45.15 o 
  -6   5  17     2974.67     3109.15    169.26 o 
  -5   5  17       81.95       91.09     29.97 o 
  -4   5  17     6606.95     6406.98    134.54 o 
  -3   5  17     1439.92     1456.45    114.42 o 
  -2   5  17     1566.24     1583.65     60.54 o 
  -1   5  17      159.64      126.30     38.92 o 
   0   5  17     1441.31     1325.01     69.34 o 
   1   5  17     1239.58     1276.70     72.31 o 
   2   5  17       21.28       44.33     52.19 o 
   3   5  17      954.09      897.52     94.98 o 
   4   5  17      167.63      185.66     65.35 o 
   5   5  17     1255.01     1233.48     96.53 o 
   6   5  17      110.11      151.27     79.09 o 
   7   5  17      405.46      368.02    122.40 o 
   8   5  17      532.40      527.83     78.92 o 
   9   5  17       49.97      -39.35     58.73 o 
 -17   6  17       56.67       92.48     53.07 o 
 -16   6  17      198.58      206.66     54.59 o 
 -15   6  17      715.97      688.59    103.76 o 
 -14   6  17       10.21       27.44     47.61 o 
 -13   6  17       58.94       50.21     43.79 o 
 -12   6  17      210.53      270.55     57.28 o 
 -11   6  17      185.58      251.01     45.57 o 
 -10   6  17       10.27        5.74     66.77 o 
  -9   6  17        6.72       18.60     46.56 o 
  -8   6  17        3.89        9.99     46.67 o 
  -7   6  17        1.75      123.17     50.54 o 
  -6   6  17      504.94      570.29     52.91 o 
  -5   6  17      151.03      177.79     57.04 o 
  -4   6  17      733.09      877.69     51.52 o 
  -3   6  17      207.92      169.36     34.82 o 
  -2   6  17       82.10       69.30     33.97 o 
  -1   6  17      208.47      218.28     39.68 o 
   0   6  17       10.72      -28.40     36.10 o 
   1   6  17       39.42       40.13     40.37 o 
   2   6  17      457.12      397.86     87.53 o 
   3   6  17        6.53       15.07     55.43 o 
   4   6  17      123.66      177.63     61.92 o 
   5   6  17       17.93      -32.56     57.44 o 
   6   6  17       50.96       82.92     59.12 o 
   7   6  17       86.76       45.17     63.01 o 
   8   6  17      183.27       85.42    115.87 o 
 -16   7  17       11.20       38.42     49.25 o 
 -15   7  17       99.01       82.27     50.64 o 
 -14   7  17      123.06      155.60     51.20 o 
 -13   7  17        5.22      -42.38     57.83 o 
 -12   7  17     1611.36     1536.03    104.34 o 
 -11   7  17       27.04       97.68     54.44 o 
 -10   7  17      130.26      125.71     52.83 o 
  -9   7  17     1339.55     1221.07    123.21 o 
  -8   7  17     1432.35     1487.57     95.21 o 
  -7   7  17      605.38      548.95     59.68 o 
  -6   7  17      150.75      153.22     45.32 o 
  -5   7  17       76.11       13.31     31.56 o 
  -4   7  17     4560.07     4526.24     98.56 o 
  -3   7  17       11.72       11.82     32.15 o 
  -2   7  17        2.38      -21.17     31.64 o 
  -1   7  17       21.51        4.63     33.19 o 
   0   7  17       17.39       48.66     36.17 o 
   1   7  17      443.88      502.57     70.07 o 
   2   7  17      271.91      212.50     60.46 o 
   3   7  17      599.66      692.88     79.74 o 
   4   7  17       95.88      150.51     62.15 o 
   5   7  17       30.05       77.24     61.96 o 
   6   7  17      152.19      175.16     80.68 o 
   7   7  17      168.39      351.30    111.17 o 
   8   7  17      185.97       74.99     85.71 o 
 -15   8  17      124.77      135.66     66.22 o 
 -14   8  17       96.14       98.15     64.35 o 
 -13   8  17       74.67       74.88     62.08 o 
 -12   8  17      158.74       67.16     69.59 o 
 -11   8  17     2306.38     2475.00    119.49 o 
 -10   8  17       43.69       20.69     51.01 o 
  -9   8  17      700.31      686.51     76.46 o 
  -8   8  17        8.86       -5.31     41.35 o 
  -7   8  17     1707.53     1862.02     83.56 o 
  -6   8  17      229.36      344.81     52.77 o 
  -5   8  17     1333.77     1198.05     79.05 o 
  -4   8  17      257.09      220.06     40.13 o 
  -3   8  17      796.28      851.41     72.13 o 
  -2   8  17        3.63      -20.79     36.12 o 
  -1   8  17     1582.58     1551.23     70.98 o 
   0   8  17      748.68      735.52     55.08 o 
   1   8  17      516.57      418.55     55.75 o 
   2   8  17      615.48      784.60    108.31 o 
   3   8  17     1082.05     1105.77     95.62 o 
   4   8  17       13.74       16.59     60.39 o 
   5   8  17        0.98      -30.14     58.46 o 
   6   8  17      197.27      140.46     70.66 o 
   7   8  17       52.37        4.25     90.46 o 
 -14   9  17      627.90      636.82     84.02 o 
 -13   9  17     1082.03     1004.27     92.94 o 
 -12   9  17      168.09      184.87    103.21 o 
 -11   9  17       52.17       -1.17     56.42 o 
 -10   9  17     1090.34     1258.47    129.49 o 
  -9   9  17     2810.58     2811.61    126.64 o 
  -8   9  17     5709.63     5782.42    137.49 o 
  -7   9  17      163.32      147.73     48.87 o 
  -6   9  17      506.71      506.68     60.43 o 
  -5   9  17     1353.78     1389.91    115.81 o 
  -4   9  17     1553.27     1710.44     91.38 o 
  -3   9  17        5.10        3.96     46.26 o 
  -2   9  17     1175.92     1172.53     77.87 o 
  -1   9  17      354.02      355.91     47.07 o 
   0   9  17     3369.32     3348.60    125.92 o 
   1   9  17      899.12      905.03     72.23 o 
   2   9  17       22.79       29.49     48.27 o 
   3   9  17      515.73      530.94     81.63 o 
   4   9  17       59.99       35.20     79.73 o 
   5   9  17      170.57      256.31     69.91 o 
   6   9  17     1796.69     2095.38    133.82 o 
 -12  10  17      116.64      133.47     65.34 o 
 -11  10  17     1753.79     1942.74     96.39 o 
 -10  10  17      459.94      432.86     61.55 o 
  -9  10  17       30.23       41.41     49.76 o 
  -8  10  17       27.49      -46.16     60.06 o 
  -7  10  17     1449.35     1599.06     85.87 o 
  -6  10  17       17.18       10.34     46.26 o 
  -5  10  17      915.98     1008.89     73.89 o 
  -4  10  17       16.12        2.75     37.40 o 
  -3  10  17      982.92      945.77     60.80 o 
  -2  10  17       65.60       57.73     46.54 o 
  -1  10  17      662.58      663.65     67.62 o 
   0  10  17     1347.43     1301.93    116.73 o 
   1  10  17       27.67      -68.12     68.12 o 
   2  10  17     1025.96     1002.31     77.31 o 
   3  10  17     1666.78     1626.73     94.00 o 
   4  10  17      668.79      600.30     69.89 o 
 -10  11  17      492.11      524.78     64.16 o 
  -9  11  17        1.62      -48.09     48.09 o 
  -8  11  17      491.00      516.23     61.73 o 
  -7  11  17       71.75       23.94     45.18 o 
  -6  11  17      332.52      211.75     52.09 o 
  -5  11  17       60.41      -10.86     55.69 o 
  -4  11  17     3076.17     3002.70    109.43 o 
  -3  11  17      863.01      937.04     64.92 o 
  -2  11  17     1077.03     1072.26     67.69 o 
  -1  11  17      117.37      124.20     52.22 o 
   0  11  17      343.40      365.69     59.92 o 
   1  11  17      204.79      280.67     57.71 o 
   2  11  17      768.22      739.73     90.63 o 
  -7  12  17      126.82      246.88     57.13 o 
  -6  12  17       84.25      101.69     53.36 o 
  -5  12  17      543.35      544.14     64.63 o 
  -4  12  17       98.09       57.36     44.71 o 
  -3  12  17       94.23      111.05     48.24 o 
  -2  12  17      226.94      304.57     62.52 o 
  -1  12  17      104.43       41.98     56.08 o 
 -18   0  18     1685.62     1619.88    172.60 o 
 -17   0  18      715.40      692.08    122.96 o 
 -16   0  18     2278.71     2412.40    180.28 o 
 -15   0  18      120.57       79.07     82.54 o 
 -14   0  18       18.91       16.79     76.13 o 
 -13   0  18     2354.75     2281.81    162.50 o 
 -12   0  18     2678.94     2665.79    168.77 o 
 -11   0  18       20.17       47.43     61.18 o 
 -10   0  18     1757.26     1677.71    127.09 o 
  -9   0  18      108.01      162.18     66.77 o 
  -8   0  18    16738.24    17238.21    440.67 o 
  -7   0  18       15.21        7.69     52.82 o 
  -6   0  18     1007.73      965.64     99.47 o 
  -5   0  18      703.95      844.42     67.42 o 
  -4   0  18     1121.14     1055.60     52.99 o 
  -3   0  18       16.28       24.12     30.03 o 
  -2   0  18     8372.56     8388.49    145.59 o 
  -1   0  18     8236.55     8178.94    144.40 o 
   0   0  18       13.82       33.74     32.09 o 
   1   0  18     1555.07     1643.92     96.15 o 
   2   0  18       44.88       81.44     45.04 o 
   3   0  18     1091.77     1220.86     81.19 o 
   4   0  18      572.98      553.54     67.00 o 
   5   0  18     2441.69     2724.99    166.88 o 
   6   0  18     1494.12     1607.68    136.81 o 
   7   0  18       31.41      -72.75     72.75 o 
   8   0  18      225.46       95.19     80.98 o 
   9   0  18     1391.42     1129.36    134.16 o 
 -18   1  18      242.69      375.82    108.48 o 
 -17   1  18       63.61      136.49     65.81 o 
 -16   1  18       91.63      140.20     62.94 o 
 -15   1  18     3393.37     3571.05    184.74 o 
 -14   1  18      432.32      369.26     82.70 o 
 -13   1  18      374.78      390.33     66.95 o 
 -12   1  18      222.02      181.10     54.65 o 
 -11   1  18      764.74      771.32     74.81 o 
 -10   1  18        0.43       30.60     44.32 o 
  -9   1  18     4670.65     4788.93    141.03 o 
  -8   1  18       27.03       -2.12     34.21 o 
  -7   1  18     3885.33     4030.22     96.95 o 
  -6   1  18        9.42       22.12     32.81 o 
  -5   1  18     4099.57     3918.49     69.75 o 
  -4   1  18       15.11      -11.44     22.96 o 
  -3   1  18       26.58      -17.34     19.00 o 
  -2   1  18     3448.25     3596.06     69.31 o 
  -1   1  18     3169.21     3255.94     61.80 o 
   0   1  18     1807.43     1863.80     59.68 o 
   1   1  18     4184.36     4242.10     72.47 o 
   2   1  18      485.78      504.54     42.50 o 
   3   1  18       57.07       96.64     39.98 o 
   4   1  18       73.84      114.25     42.58 o 
   5   1  18        5.13        5.96     39.36 o 
   6   1  18     5341.57     5213.43    126.92 o 
   7   1  18      133.52      156.01     48.82 o 
   8   1  18     1925.00     2342.30    177.97 o 
   9   1  18      242.02      203.25    124.59 o 
 -18   2  18       15.61      -28.46     78.28 o 
 -17   2  18      351.87      297.55     76.83 o 
 -16   2  18       64.00       77.68     63.44 o 
 -15   2  18      266.61      271.38     64.36 o 
 -14   2  18      497.36      504.51     73.33 o 
 -13   2  18      719.49      655.61     74.81 o 
 -12   2  18     5685.07     5634.60    267.21 o 
 -11   2  18      505.51      489.70     49.64 o 
 -10   2  18       12.02       19.28     34.35 o 
  -9   2  18     1548.97     1384.32     85.28 o 
  -8   2  18       33.01       50.77     32.42 o 
  -7   2  18      208.84      291.43     48.86 o 
  -6   2  18     2039.66     2059.09     73.83 o 
  -5   2  18      823.00      862.41     44.60 o 
  -4   2  18     1196.86     1257.61     41.99 o 
  -3   2  18      215.98      229.54     24.11 o 
  -2   2  18       96.85       74.76     23.51 o 
  -1   2  18       20.33       46.76     22.18 o 
   0   2  18      375.43      371.16     38.59 o 
   1   2  18      316.09      288.84     38.00 o 
   2   2  18     6503.00     6405.22    133.85 o 
   3   2  18     3547.46     3576.84    110.60 o 
   4   2  18      223.70      188.86     46.20 o 
   5   2  18      264.45      367.62     53.34 o 
   6   2  18       16.54       49.00     46.15 o 
   7   2  18      607.93      623.02     63.03 o 
   8   2  18       96.37       42.35     53.57 o 
   9   2  18      631.53      672.88     66.96 o 
 -18   3  18        0.69       73.56     70.40 o 
 -17   3  18       14.69      -57.06     57.06 o 
 -16   3  18        1.82       29.59     58.89 o 
 -15   3  18       77.59      -15.07     53.17 o 
 -14   3  18        3.87       24.20     40.33 o 
 -13   3  18        0.36       -7.36     38.04 o 
 -12   3  18      456.56      436.79     51.57 o 
 -11   3  18       91.13      117.40     56.98 o 
 -10   3  18        0.10       -2.91     35.22 o 
  -9   3  18      106.65       88.67     36.03 o 
  -8   3  18     1567.74     1497.10     67.32 o 
  -7   3  18      426.72      385.99     44.67 o 
  -6   3  18       56.07       35.92     32.73 o 
  -5   3  18        1.86       27.13     32.18 o 
  -4   3  18        0.82      -23.42     23.42 o 
  -3   3  18       24.18        5.06     24.29 o 
  -2   3  18      108.45      125.74     35.43 o 
  -1   3  18      103.51       88.54     30.64 o 
   0   3  18       21.86       36.97     30.04 o 
   1   3  18      285.00      259.25     38.11 o 
   2   3  18      686.70      577.20     54.23 o 
   3   3  18        4.59      -33.63     37.31 o 
   4   3  18       49.18       17.68     56.55 o 
   5   3  18       28.90       59.33     44.49 o 
   6   3  18       66.60       32.29     46.62 o 
   7   3  18      133.99      138.07     49.11 o 
   8   3  18      183.29      186.35     97.32 o 
   9   3  18        9.90       35.00     48.78 o 
 -17   4  18      292.63      270.29     71.49 o 
 -16   4  18      207.44      224.90     66.55 o 
 -15   4  18      116.14      101.95     47.25 o 
 -14   4  18      193.30      250.65     48.83 o 
 -13   4  18      180.66      144.61     44.05 o 
 -12   4  18     2664.94     2662.24    124.38 o 
 -11   4  18        2.45       -2.13     36.81 o 
 -10   4  18        1.02      -37.60     46.78 o 
  -9   4  18      504.24      471.62     48.64 o 
  -8   4  18      559.86      501.92     49.26 o 
  -7   4  18        1.75       39.90     34.69 o 
  -6   4  18      736.31      880.37     56.83 o 
  -5   4  18      342.82      369.18     46.50 o 
  -4   4  18     1143.44     1100.74     53.13 o 
  -3   4  18      207.52      245.38     35.92 o 
  -2   4  18       12.68       22.28     30.04 o 
  -1   4  18      382.51      344.41     47.48 o 
   0   4  18      316.72      277.73     46.50 o 
   1   4  18      299.91      347.87     47.41 o 
   2   4  18     3279.90     3255.07    184.14 o 
   3   4  18     3632.55     3443.15    158.07 o 
   4   4  18       31.74      -14.25     52.18 o 
   5   4  18      520.33      490.08     70.97 o 
   6   4  18        5.62        9.77     78.42 o 
   7   4  18     1034.15     1071.77    149.05 o 
   8   4  18      280.97      241.43     71.11 o 
 -17   5  18       26.52      126.20     51.39 o 
 -16   5  18        2.58       69.67     49.15 o 
 -15   5  18     1806.51     1906.05     92.24 o 
 -14   5  18      246.34      227.87     61.79 o 
 -13   5  18      345.13      343.34     52.37 o 
 -12   5  18       61.43       55.93     42.79 o 
 -11   5  18     1242.92     1149.06     70.62 o 
 -10   5  18       67.37       -1.51     55.74 o 
  -9   5  18     2665.56     2697.08     89.44 o 
  -8   5  18     1490.53     1738.38    225.84 o 
  -7   5  18     1190.58     1174.96     82.41 o 
  -6   5  18      244.70      214.19     42.61 o 
  -5   5  18     3012.30     2931.33     91.85 o 
  -4   5  18      472.16      429.39     41.82 o 
  -3   5  18        0.90       -9.66     30.25 o 
  -2   5  18     2866.94     2889.26     81.03 o 
  -1   5  18     1772.36     1717.99     90.79 o 
   0   5  18      117.28       55.33     39.15 o 
   1   5  18     2097.18     2030.08     84.04 o 
   2   5  18      795.26      871.35     80.08 o 
   3   5  18      829.22      833.02     82.49 o 
   4   5  18       48.96       62.90     62.61 o 
   5   5  18        4.08       -2.32    104.05 o 
   6   5  18     1985.79     1900.25    111.37 o 
   7   5  18      205.80      133.89    178.47 o 
   8   5  18      918.45     1070.03    132.15 o 
 -16   6  18      942.41      937.00     75.60 o 
 -15   6  18        8.31       29.58     48.02 o 
 -14   6  18      112.27      169.37     51.45 o 
 -13   6  18      690.64      591.30     61.76 o 
 -12   6  18      665.24      745.06     64.11 o 
 -11   6  18       31.45      -16.76     58.58 o 
 -10   6  18      577.29      579.92    106.11 o 
  -9   6  18       54.80       59.21     90.04 o 
  -8   6  18     9781.45     9718.72    214.81 o 
  -7   6  18        1.92       34.94     49.62 o 
  -6   6  18     1129.76     1064.04     89.52 o 
  -5   6  18      774.10      769.29     59.59 o 
  -4   6  18     1255.03     1199.15     66.57 o 
  -3   6  18     1838.75     1869.04     84.08 o 
  -2   6  18     4122.51     4082.64     94.66 o 
  -1   6  18     4721.97     4874.27    111.75 o 
   0   6  18     1337.50     1476.31    142.99 o 
   1   6  18     2354.29     2456.86    191.15 o 
   2   6  18      486.51      500.06     70.17 o 
   3   6  18       91.27      147.69     62.51 o 
   4   6  18      251.89      320.39     69.34 o 
   5   6  18     1953.10     2188.60    121.71 o 
   6   6  18     1528.04     1484.20    109.33 o 
   7   6  18      880.97      840.53     92.23 o 
 -15   7  18     3445.22     3469.20    142.36 o 
 -14   7  18       12.32       21.91     57.61 o 
 -13   7  18      415.53      365.75     87.67 o 
 -12   7  18      327.36      372.44     94.68 o 
 -11   7  18      119.48       79.32     55.74 o 
 -10   7  18      162.77      212.65     81.85 o 
  -9   7  18     1213.70     1585.64    101.89 o 
  -8   7  18     1540.80     1535.09     97.64 o 
  -7   7  18     1464.14     1384.21     78.73 o 
  -6   7  18        3.31       -5.76     42.24 o 
  -5   7  18     3559.99     3439.33    150.57 o 
  -4   7  18      223.66      278.76     42.00 o 
  -3   7  18       95.84       60.18     35.55 o 
  -2   7  18     2717.35     2554.96     79.80 o 
  -1   7  18     1074.94     1148.93     62.07 o 
   0   7  18      681.23      758.63     56.09 o 
   1   7  18      861.20     1024.23     89.90 o 
   2   7  18     1407.12     1205.90     97.75 o 
   3   7  18        8.91      -54.28     54.28 o 
   4   7  18      127.75       71.26     60.04 o 
   5   7  18       91.48       29.73     60.19 o 
   6   7  18     3679.41     3866.21    153.52 o 
 -14   8  18      166.24      104.80     65.99 o 
 -13   8  18      147.44      136.41     62.46 o 
 -12   8  18     2232.44     2253.97    119.17 o 
 -11   8  18       71.76       57.79     58.20 o 
 -10   8  18       96.78       68.68     73.52 o 
  -9   8  18        1.45      -48.88     48.88 o 
  -8   8  18      166.11       94.15     46.33 o 
  -7   8  18       87.55       62.98     45.21 o 
  -6   8  18     1380.62     1208.45     74.61 o 
  -5   8  18      820.94      862.83     80.68 o 
  -4   8  18     1474.45     1511.42     69.81 o 
  -3   8  18      904.04      835.12     56.45 o 
  -2   8  18       74.76       24.39     38.42 o 
  -1   8  18      415.86      437.21     48.52 o 
   0   8  18      226.80      138.46     42.88 o 
   1   8  18      281.02      183.03     51.82 o 
   2   8  18     1273.70     1441.25    107.43 o 
   3   8  18     1985.88     1883.22    172.47 o 
   4   8  18      400.13      327.60    110.45 o 
   5   8  18      424.15      555.66     86.11 o 
 -13   9  18       47.21      133.18    121.93 o 
 -12   9  18        0.39      -64.30     76.35 o 
 -11   9  18       34.56      132.40     62.26 o 
 -10   9  18      103.65      154.74     52.62 o 
  -9   9  18       19.55       21.74     43.91 o 
  -8   9  18       83.60       55.36     45.54 o 
  -7   9  18       10.38      -15.93     45.28 o 
  -6   9  18       18.14      -28.38     70.89 o 
  -5   9  18       21.20       72.55     48.12 o 
  -4   9  18       10.84       21.08     39.49 o 
  -3   9  18       42.65       23.51     40.29 o 
  -2   9  18      492.39      531.20     53.08 o 
  -1   9  18       43.60       39.29     38.99 o 
   0   9  18       11.74       19.62     48.80 o 
   1   9  18        2.66       -1.25     48.93 o 
   2   9  18      100.90        3.94     49.18 o 
   3   9  18      213.50      220.46     56.92 o 
   4   9  18       14.11       24.12     69.22 o 
 -11  10  18       18.64       30.61     47.59 o 
 -10  10  18      149.56      178.80     56.95 o 
  -9  10  18      341.92      465.93     97.28 o 
  -8  10  18        7.78       64.83     50.45 o 
  -7  10  18      856.75      811.02     70.57 o 
  -6  10  18      311.39      373.37     58.87 o 
  -5  10  18        0.71       27.08     45.52 o 
  -4  10  18      405.56      388.03     49.83 o 
  -3  10  18        2.96       37.24     42.22 o 
  -2  10  18      755.38      714.17     60.05 o 
  -1  10  18       69.65      -22.59     64.90 o 
   0  10  18       79.71      114.32     53.26 o 
   1  10  18       28.54       68.68     50.80 o 
   2  10  18      717.69      694.66     71.36 o 
   3  10  18      353.60      256.99     61.77 o 
  -9  11  18      267.27      309.76     60.86 o 
  -8  11  18      206.15      177.07     54.39 o 
  -7  11  18      299.89      299.19     65.43 o 
  -6  11  18      291.37      293.66     56.70 o 
  -5  11  18     1480.51     1370.66     83.33 o 
  -4  11  18      915.98      906.76     75.08 o 
  -3  11  18        0.37      -12.57     42.71 o 
  -2  11  18      571.98      499.90     67.32 o 
  -1  11  18     1028.17     1272.27    126.58 o 
   0  11  18      230.95      124.37     55.81 o 
 -18   1  19       57.64      113.41     70.33 o 
 -17   1  19      730.81      661.03     87.97 o 
 -16   1  19       18.34      -26.40     56.19 o 
 -15   1  19        8.42      -25.92     68.21 o 
 -14   1  19      187.45      146.01     65.02 o 
 -13   1  19      119.73       55.61     56.76 o 
 -12   1  19     3008.71     2842.13    124.28 o 
 -11   1  19      255.48      217.42     56.16 o 
 -10   1  19      113.73      101.47     50.04 o 
  -9   1  19     3844.61     3408.79    122.93 o 
  -8   1  19     1115.61      961.79    108.80 o 
  -7   1  19      189.58      207.97     75.99 o 
  -6   1  19     3891.46     3964.46    201.68 o 
  -5   1  19     1752.08     1631.86     71.26 o 
  -4   1  19        7.14       18.23     23.96 o 
  -3   1  19     1934.50     1991.29     57.20 o 
  -2   1  19        8.94       31.86     23.54 o 
  -1   1  19      373.53      429.03     31.97 o 
   0   1  19      369.57      342.93     31.15 o 
   1   1  19      323.46      363.98     34.76 o 
   2   1  19     2583.38     2671.94     90.88 o 
   3   1  19      318.87      356.17     49.83 o 
   4   1  19      291.30      356.47     52.22 o 
   5   1  19      169.96      193.45     54.24 o 
   6   1  19      158.55      180.96     62.59 o 
   7   1  19      115.27      173.78    119.47 o 
   8   1  19       23.22       28.40     60.54 o 
 -17   2  19      564.12      668.44     88.05 o 
 -16   2  19      447.57      447.82    200.82 o 
 -15   2  19      348.41      448.58     78.13 o 
 -14   2  19       52.89       96.01     59.40 o 
 -13   2  19     1634.04     1678.82    107.12 o 
 -12   2  19      747.09      671.85     75.70 o 
 -11   2  19      519.47      496.63     68.78 o 
 -10   2  19      949.26     1050.91     82.67 o 
  -9   2  19     2343.72     2293.16     80.43 o 
  -8   2  19      245.58      330.18     63.99 o 
  -7   2  19      216.53      228.19     39.33 o 
  -6   2  19     1958.97     2005.05     75.35 o 
  -5   2  19      211.40      251.02     38.88 o 
  -4   2  19      138.74      141.73     31.87 o 
  -3   2  19     1753.45     1794.19     46.43 o 
  -2   2  19      486.03      543.37     33.28 o 
  -1   2  19     1980.94     1977.16     64.61 o 
   0   2  19      671.57      621.60     45.04 o 
   1   2  19       11.38      -14.01     31.28 o 
   2   2  19      768.46      781.57     73.40 o 
   3   2  19      121.06      178.73     46.85 o 
   4   2  19     4280.40     4193.84    113.58 o 
   5   2  19      293.64      329.90     54.90 o 
   6   2  19     1099.61     1057.40     77.47 o 
   7   2  19       10.11       10.16     47.87 o 
   8   2  19       60.40       97.68     51.97 o 
 -17   3  19      102.76       81.54     62.90 o 
 -16   3  19     4556.23     4715.90    169.89 o 
 -15   3  19      159.76      178.32     64.82 o 
 -14   3  19     1769.95     1919.50    118.80 o 
 -13   3  19      947.07      964.12    126.15 o 
 -12   3  19     1511.45     1605.12     77.32 o 
 -11   3  19       71.54       48.16     50.06 o 
 -10   3  19     2005.32     2156.17     98.45 o 
  -9   3  19      784.72      764.28     57.45 o 
  -8   3  19      237.67      299.28     45.06 o 
  -7   3  19      685.34      706.07     54.32 o 
  -6   3  19      855.06      852.05    116.13 o 
  -5   3  19     1856.30     1811.00     65.81 o 
  -4   3  19      928.84      972.69     50.89 o 
  -3   3  19      967.38      967.33     51.96 o 
  -2   3  19     5499.84     5345.77    114.09 o 
  -1   3  19      378.51      428.38     48.38 o 
   0   3  19      918.78      909.92     54.07 o 
   1   3  19     7505.92     7602.98    131.53 o 
   2   3  19      138.44      125.62     46.17 o 
   3   3  19       52.53       88.44     43.37 o 
   4   3  19       51.50       21.14     45.69 o 
   5   3  19     2380.05     2436.05    117.11 o 
   6   3  19      118.72      120.94     50.48 o 
   7   3  19      775.54      804.07     72.30 o 
   8   3  19      138.67      106.82     95.35 o 
 -17   4  19     1943.18     2132.99    134.99 o 
 -16   4  19        0.23       60.04     63.70 o 
 -15   4  19      295.81      299.81     54.82 o 
 -14   4  19        4.82       34.10     43.15 o 
 -13   4  19      797.32      845.69     64.98 o 
 -12   4  19      878.30      868.09     64.73 o 
 -11   4  19       50.11       91.11     60.88 o 
 -10   4  19      648.32      772.47     59.10 o 
  -9   4  19     7038.51     6844.65    224.66 o 
  -8   4  19       24.57        3.36     36.25 o 
  -7   4  19       93.98       28.13     36.21 o 
  -6   4  19      981.37      951.78     75.70 o 
  -5   4  19      263.48      234.44     43.78 o 
  -4   4  19       60.35       92.70     33.30 o 
  -3   4  19      719.30      825.77     51.41 o 
  -2   4  19     4889.23     4984.15    101.62 o 
  -1   4  19      777.07      786.71     75.86 o 
   0   4  19      686.66      609.42     56.88 o 
   1   4  19       44.23       23.22     43.09 o 
   2   4  19     1522.55     1756.62    116.81 o 
   3   4  19       60.88      130.44     60.27 o 
   4   4  19     4451.42     4626.08    154.24 o 
   5   4  19      448.58      399.99     71.37 o 
   6   4  19      233.43      304.57    150.47 o 
   7   4  19       76.84      114.66     67.62 o 
 -16   5  19       73.59       70.97     49.93 o 
 -15   5  19      143.33      147.06    102.35 o 
 -14   5  19       10.11        6.22     46.96 o 
 -13   5  19      354.97      352.97     65.79 o 
 -12   5  19     1631.34     1727.77     96.21 o 
 -11   5  19      412.17      334.19     50.63 o 
 -10   5  19       12.04       34.84     41.82 o 
  -9   5  19     1629.28     1609.95     96.74 o 
  -8   5  19       16.17       32.58     49.45 o 
  -7   5  19       84.06       70.00    102.82 o 
  -6   5  19     6626.23     6354.78    198.07 o 
  -5   5  19     1594.45     1653.67    136.97 o 
  -4   5  19     1570.73     1471.07     64.26 o 
  -3   5  19     2913.01     2929.65    103.46 o 
  -2   5  19      527.83      546.49     55.05 o 
  -1   5  19      312.03      264.13     41.41 o 
   0   5  19      758.19      732.98     63.36 o 
   1   5  19      438.43      488.73     56.39 o 
   2   5  19     4385.37     4494.80    372.64 o 
   3   5  19     1585.77     1502.64    104.51 o 
   4   5  19       38.64       46.22     60.34 o 
   5   5  19       49.15       57.22     58.86 o 
   6   5  19        0.11       57.40     60.74 o 
   7   5  19     1182.12     1388.82    106.15 o 
 -15   6  19      188.13      200.72     53.59 o 
 -14   6  19        8.29       -4.53     44.28 o 
 -13   6  19        3.90      -39.08     44.44 o 
 -12   6  19      479.90      418.34     68.84 o 
 -11   6  19       39.86       75.50     56.86 o 
 -10   6  19      236.21      160.84     58.63 o 
  -9   6  19      271.10      181.56     85.89 o 
  -8   6  19       78.69      150.14     54.51 o 
  -7   6  19        0.66      -39.36     39.36 o 
  -6   6  19       64.67      151.72     44.74 o 
  -5   6  19       10.10       43.37     41.49 o 
  -4   6  19       40.17      -30.34     33.64 o 
  -3   6  19      183.64      198.28     41.01 o 
  -2   6  19      358.81      324.89     44.62 o 
  -1   6  19      295.78      307.39     43.72 o 
   0   6  19       15.53       22.63     50.25 o 
   1   6  19      360.73      346.56    120.38 o 
   2   6  19       38.87      130.96     58.69 o 
   3   6  19       15.81        8.39     58.14 o 
   4   6  19        4.85       32.07     60.19 o 
   5   6  19      375.95      327.38     74.79 o 
   6   6  19       11.27       -6.82     61.05 o 
 -15   7  19       63.37       59.98     81.37 o 
 -14   7  19        7.28      -58.59     58.59 o 
 -13   7  19      274.05      305.95    112.32 o 
 -12   7  19      184.59      259.26     67.75 o 
 -11   7  19      441.02      419.64     70.74 o 
 -10   7  19      133.49       93.00     58.73 o 
  -9   7  19       26.52       29.56     54.78 o 
  -8   7  19        6.07       24.37     44.19 o 
  -7   7  19      414.78      422.29     56.04 o 
  -6   7  19     1206.61     1157.82     74.66 o 
  -5   7  19      318.51      366.25     54.42 o 
  -4   7  19        6.69       39.35     35.03 o 
  -3   7  19     1705.46     1728.59     73.25 o 
  -2   7  19      228.73      184.10     41.45 o 
  -1   7  19       69.46       63.08     38.59 o 
   0   7  19       58.25       52.88     39.97 o 
   1   7  19      232.46      238.04     64.80 o 
   2   7  19      697.81      692.09     83.60 o 
   3   7  19      104.79       62.91     60.94 o 
   4   7  19       83.77       19.67     76.87 o 
   5   7  19      277.94      218.76     73.45 o 
 -14   8  19       11.89       26.99     88.14 o 
 -13   8  19      735.00      721.54     88.39 o 
 -12   8  19      217.19      190.49     68.00 o 
 -11   8  19        5.61       89.73     62.12 o 
 -10   8  19     1101.79     1019.39    180.22 o 
  -9   8  19     1471.28     1470.15    119.41 o 
  -8   8  19      339.83      381.58     55.53 o 
  -7   8  19     1136.58     1149.35     74.97 o 
  -6   8  19      847.17      834.67     72.64 o 
  -5   8  19      370.13      462.37     61.87 o 
  -4   8  19      116.66       78.62     39.26 o 
  -3   8  19      593.52      638.00     54.64 o 
  -2   8  19     1011.89      974.10     66.95 o 
  -1   8  19       38.98       56.77     40.85 o 
   0   8  19      174.79      147.69     53.80 o 
   1   8  19      429.12      439.90     62.16 o 
   2   8  19     1102.50     1161.81     89.91 o 
   3   8  19      396.18      355.73     79.73 o 
   4   8  19      348.64      300.50     94.64 o 
 -12   9  19     1134.17     1165.91     97.54 o 
 -11   9  19       20.94       66.04     50.15 o 
 -10   9  19      888.44     1013.29     85.65 o 
  -9   9  19      228.79      223.69     53.06 o 
  -8   9  19      154.05       67.17     50.23 o 
  -7   9  19      813.10      798.16     68.97 o 
  -6   9  19       51.55       82.19     47.86 o 
  -5   9  19      523.13      662.67     65.08 o 
  -4   9  19      207.08      181.93     75.60 o 
  -3   9  19      267.05      270.22     57.44 o 
  -2   9  19     3643.77     3558.57    100.19 o 
  -1   9  19       13.29       82.67     43.93 o
[truncated: 38,252 more chars]
